# Supplementary material for: Spinal cord injury and risk of overall and type specific cardiovascular diseases: A meta-analysis
Source: PLoS One. 2024 Oct 28;19(10):e0311572. doi: 10.1371/journal.pone.0311572 (PMC11515965; doi:10.1371/journal.pone.0311572)
Supplement: S1 Data — (XLS) [file pone.0311572.s002.xls]

## Sheet: Basic imformaion
No.	Author	Year	Country	Design	Data source	Enroll period	Follow-up period	Diagnoses	CVD events	SCI cases	Non-SCI Controls	Confounders adjusted	NOS or AHRQ score	Effect size			Comorbidites
1	Yoo	2024	Korea	Cohort study	The Na- tional Health Insurance Service (NHIS)	2010-2018	4.3±2.6 years	Diseases-10th revision (ICD-10)	MI=169, HF=426, AF=158	5083	19320	Age, sex, and Charlson comorbidity index, socioeconomic position, smoking, alcohol consumption, physical activity, and comorbidities	9	MI=2.41 (1.94–3.00)	No disability=2.30 (1.82–2.91) Disability =2.82 (2.02–3.93)	Male=2.41 (1.89-3.05); Female=2.44 (1.58-3.78)	No=3.81 (2.65-5.48); Yes=1.98 (1.54-2.55)
														HF=2.24 (1.95–2.56)	No disability=2.04 (1.75–2.36) Disability =2.96 (2.42–3.61)	Male=2.21 (1.90-2.58); Female=2.32 (1.81-2.97)	No=3.11 (2.43-3.98); Yes=2.00 (1.72-2.34)
														AF=1.84 (1.49–2.28)	No disability=1.71 (1.36–2.17)Disability =2.30 (1.65–3.19)	Male=1.67 (1.31-2.12); Female=2.54 (1.70-3.79)	No =2.10 (1.43-3.08); Yes=1.77 (1.39-2.25)
2	Michelle	2023	USA	Cohort study	Clinformatics DataMart Database	2007-2017	4 years	ICD-9-CM or ICD-10-CM	CVD=628, HF=525, Hypertension=742; MI=163; Stroke = 299	9081	24074	Sex, education level, net worth, and Elixhauser comorbidities.	7	CVD=1.17 (1.02-1.33)			CVD=1.17 (1.02-1.33)
														HF=1.46 (1.28-1.67)			HF=1.46 (1.28-1.67)
														Hypertension=1.95 (1.68-2.27)			Hypertension=1.95 (1.68-2.27)
														MI=1.41 (1.11-1.79)			MI=1.41 (1.11-1.79)
														Stroke = 1.39 (1.16-1.66)			Stroke = 1.39 (1.16-1.66)
3	Jia	2023	Canada	Cross-sectional study	Canadian Community Health Survey	/	/	Self-reported	HD = 112	354	60605	Age, smoking status, diabetes status, physical activity levels, alcohol consumption, and education level	7			Male HD=3.44, 95% CI 1.70–6.95
5	Peterson	2021	USA	Cohort study	Clinformatics DataMart Database	2001-2017	/	ICD-9-CM	CM =1,527 CD = 2,477 HF =1,393 Hypertension =1,636	9081	1474232	Age, sex, race, geographic region, modified elixhauser comorbidity index, education, income	8	CM = 1.29 (1.22, 1.36) CD = 1.35 (1.29, 1.41) HF =1.35 (1.28, 1.43) Hypertension =1.23 (1.17, 1.30)	CM: Cardiometabolic morbidity; CD: Cardiac dysrhythmias; HF: Heart failure; MI: Myocardial infarction; AF: Atrial fibrillation；CVD: Cardiovascular disease;
6	Wang	2016	China (Taiwan)	Cohort study	National Health Insurance Research Database	2000-2011	5.69 years	ICD-9-CM	AF =2,045	41691	166724	Age, sex, and the comorbidities of diabetes, hypertension, hyperlipidemia, COPD, heart failure, CAD, stroke, hyperthyroidism, cancer, and chemotherapy	8	AF=1.28 (1.17–1.40)		Female = 1.16 (1.01–1.32); Male = 1.40 (1.23–1.58)	No=1.33 (1.14–1.54); Yes=1.25 (1.11–1.40)
7	Yang	2015	China (Taiwan)	Cohort study	National Health Insurance Research Database	/	/	ICD-9-CM	MI=1,171	22197	88788	Age, sex, and comorbidity	7	MI=1.17 (1.04–1.32)
8	Cragg	2013	Canada	Cross-sectional study	Canadian Community Health Survey	2010	/	Self-reported	HD =354; Stroke=356	61031	60959	Sex and age	7	HD=2.72(1.94–3.82); Stroke=3.72( 2.22–6.23)	HD: Heart disease	Male=1.29 (1.10–1.50)
9	Chen	2013	China (Taiwan)	Cohort study	Taiwan National Health Insurance claim data	2000-2009	10 years	ICD-9-CM	ACS=1,504	41721	166884	Age, sex, diabetes, hypertension and hyperlipidemia	7	ACS=1.24(1.11–1.40)	ACS: Acute coronary syndrome	Female = 1.26(1.04–1.51); Male = 1.23(1.06–1.43)	No= 1.39(1.21–1.59); Yes = 0.94(0.75–1.16)
10	Wu	2012	China (Taiwan)	Cohort study	Taiwan’s National Health Insurance Research Database	1998-2002	4 years	ICD-9-CM	Stroke =292	2806	28060	Age, sex	7	Stroke= 2.85 (2.15–3.79)

## Sheet: All record
No.	Database	Studies
1	Embase	The bear necessities for anticoagulation. Science. 2023;380(6641):170B.
2	Embase	Abdullahi A, Wong TWL, Ng SSM. Efficacy of diaphragmatic breathing exercise on respiratory, cognitive, and motor function outcomes in patients with stroke: a systematic review and meta-analysis. Frontiers in Neurology. 2023;14. doi: 10.3389/fneur.2023.1233408.
3	Embase	Agnoli C, Sabattini S, Ubiali A, Battisti E, Rossi F, Diana A, et al. A retrospective study on bone metastasis in dogs with advanced-stage solid cancer. Journal of Small Animal Practice. 2023;64(9):561-7. doi: 10.1111/jsap.13621.
4	Embase	Aguirre C, Meca-Lallana V, Díaz-Pérez C, Del Río B, Vivancos J. Long-term Efficacy and Safety in a Series of Multiple Sclerosis Patients Treated with Alemtuzumab in Clinical Practice. Multiple Sclerosis Journal. 2023;29(2):200. doi: 10.1177/13524585231169437.
5	Embase	Ahmed MKK, Sab CM. Unveiling the Shift: Trends in Medical Literature: A Comparative Bibliometric Analysis of ChatGPT vs. Traditional Methods. International Journal of Medicine and Public Health. 2023;13(3):106-17. doi: 10.5530/ijmedph.2023.3.18.
6	Embase	Al Farii H, McChesney G, Patel SS, Rhines LD, Lewis VO, Bird JE. The risk of neurological deterioration while using neoadjuvant denosumab on patients with giant cell tumor of the spine presenting with epidural disease: a meta-analysis of the literature. Spine Journal. 2024. doi: 10.1016/j.spinee.2024.01.016.
7	Embase	Alcántar-Garibay OV, Incontri-Abraham D, Ibarra A. Spinal cord injury-induced cognitive impairment: A narrative review. Neural Regeneration Research. 2022;17(12):2649-54. doi: 10.4103/1673-5374.339475.
8	Embase	Alsoof D, Perry J, Yang DS, Zhang AS, McDonald CL, Kuris EO, et al. Risk of Dysphagia and Dysphonia in Patients With Prior Thyroidectomy Undergoing Anterior Cervical Discectomy and Fusion. Global Spine Journal. 2024;14(2):494-502. doi: 10.1177/21925682221111095.
9	Embase	Alves MA, Pilusa S, Mashola MK. The prevalence and profile of spinal cord injury in public healthcare rehabilitation units in Gauteng, South Africa. Spinal Cord Series and Cases. 2023;9(1). doi: 10.1038/s41394-023-00571-9.
10	Embase	Alvi MA, Kwon BK, Hejrati N, Tetreault LA, Evaniew N, Skelly AC, et al. Accuracy of Intraoperative Neuromonitoring in the Diagnosis of Intraoperative Neurological Decline in the Setting of Spinal Surgery—A Systematic Review and Meta-Analysis. Global Spine Journal. 2024;14:105S-49S. doi: 10.1177/21925682231196514.
11	Embase	Ambrosi P, Habib G. Unanswered questions from the IRONMAN trial. The Lancet. 2023;401(10387):1494-5. doi: 10.1016/S0140-6736(23)00447-6.
12	Embase	Amer M, Alshahrani MS, Arabi YM, Al-jedai A, Alshaqaq HM, Al-Sharydah A, et al. Saudi Critical Care Society clinical practice guidelines on the prevention of venous thromboembolism in adults with trauma: reviewed for evidence-based integrity and endorsed by the Scandinavian Society of Anaesthesiology and Intensive Care Medicine. Annals of Intensive Care. 2023;13(1). doi: 10.1186/s13613-023-01135-…
13	Embase	Amiri M, Kangatharan S, Brisbois L, Farahani F, Khasiyeva N, Burley M, et al. Developing and Evaluating Data Infrastructure and Implementation Tools to Support Cardiometabolic Disease Indicator Data Collection. Topics in spinal cord injury rehabilitation. 2023;29:124-41. doi: 10.46292/sci23-00018S.
14	Embase	Amlerova Z, Chmelova M, Anderova M, Vargova L. Reactive gliosis in traumatic brain injury: a comprehensive review. Frontiers in Cellular Neuroscience. 2024;18. doi: 10.3389/fncel.2024.1335849.
15	Embase	Anand T, Hosseinpour H, Ditillo M, Bhogadi SK, Akl MN, Collins WJ, et al. The Importance of Circulation in Airway Management: Preventing Post-Intubation Hypotension in The Trauma Bay. Annals of surgery. 2024. doi: 10.1097/SLA.0000000000006288.
16	Embase	Andreopoulou G, Busselli G, Street T, Bulley C, Safari R, van der Linden ML, et al. Is functional electrical stimulation effective in improving walking in adults with lower limb impairment due to an upper motor neuron lesion? An umbrella review. Artificial Organs. 2024;48(3):210-31. doi: 10.1111/aor.14563.
17	Embase	Angelliaume A, Alhada TL, Parent HF, Royer J, Harper L. Intraoperative neurophysiological monitoring in scoliosis surgery: literature review of the last 10 years. European Spine Journal. 2023;32(9):3072-6. doi: 10.1007/s00586-023-07837-8.
18	Embase	Arasu T, Kumar R, Khajuria U, Komal T. Delayed Paraparesis: An Unusual Complication Following Coarctation of Aorta Repair. Annals of Cardiac Anaesthesia. 2024;27(1):82-4. doi: 10.4103/aca.aca_98_23.
19	Embase	Arıkan C, Bora ES. Etiological changes of maxillofacial trauma admitted to the emergency department. Annals of Clinical and Analytical Medicine. 2023;14(6):517-20. doi: 10.4328/ACAM.21621.
20	Embase	Arpitha PM, Rakshitha Rani N, Sumana K. PREVALENCE OF VANCOMYCIN RESISTANT ENTEROCOCCI FROM URINARY TRACT INFECTED PATIENTS. International Journal of Pharmacy and Pharmaceutical Sciences. 2023;15(1):1-7. doi: 10.22159/ijpps.2023v15i1.45380.
21	Embase	Ashraf O, Bajwa O, Leonardo J, Altenbaugh M. Nontraumatic Neurosurgical Emergencies. Critical Care Nursing Quarterly. 2023;46(1):2-16. doi: 10.1097/CNQ.0000000000000434.
22	Embase	Aucoin VJ, Motyl CM, Novak Z, Eagleton MJ, Farber MA, Gasper W, et al. Predictors and outcomes of spinal cord injury following complex branched/fenestrated endovascular aortic repair in the US Aortic Research Consortium. Journal of Vascular Surgery. 2023;77(6):1578-87. doi: 10.1016/j.jvs.2023.01.205.
23	Embase	Avery MJ, Cullen NR, Lessne ML, Thomas BW, Sing RF. Safe endovascular retrieval of a vena cava filter after duodenal perforation. Journal of osteopathic medicine. 2022;122(12):605-8. doi: 10.1515/jom-2021-0293.
24	Embase	Azad TD, Raj D, Ahmed K, Ran K, Materi J, Dardick J, et al. Predictors of Blunt Cerebrovascular Injury, Stroke, and Mortality in Patients with Cervical Spine Trauma. World Neurosurgery. 2023;169:e251-e9. doi: 10.1016/j.wneu.2022.10.120.
25	Embase	Ball L, Meteyard L, Powell RJ. Predictors of aspiration pneumonia: developing a new matrix for speech and language therapists. European Archives of Oto-Rhino-Laryngology. 2023;280(11):5101-14. doi: 10.1007/s00405-023-08153-z.
26	Embase	Ballas C, Lakkas L, Kardakari O, Konstantinidis A, Exarchos K, Tsiara S, et al. What is the real incidence of right ventricular affection in patients with acute pulmonary embolism? Acta Cardiologica. 2023;78(10):1089-98. doi: 10.1080/00015385.2023.2246197.
27	Embase	Bashir M, Jubouri M, Surkhi AO, Sadeghipour P, Pouraliakbar H, Rabiee P, et al. Aortic Arch Debranching and Thoracic Endovascular Aortic Repair (TEVAR) for Type B Aortic Dissection. Annals of Vascular Surgery. 2024;99:320-31. doi: 10.1016/j.avsg.2023.08.037.
28	Embase	Bastug N, Worrall E, Webb L, Larson R. Spinal drain for aortic aneurysm repairs: Tool or toy? Current Opinion in Anaesthesiology. 2023;36(1):30-4. doi: 10.1097/ACO.0000000000001210.
29	Embase	Basualdo J, Bahamonde C, Wood E, Vucetic J, Graffigna D, Murie-Fernández M. Urinary Tract Infections in patients with acquired brain injury, an experience from a long-term acute-care neurorehabilitation center in Spain. Neurologie und Rehabilitation. 2023;29:S29. doi: 10.14624/NR23S1001.
30	Embase	Becker LS, Becker ER, Stuebig T, Hinrichs JB. Preoperative Coil-Embolization of a Large, Myelon-Compressing Vertebral Metastasis Involving the Artery of Adamkiewicz. Journal of Clinical Interventional Radiology ISVIR. 2023;7(3):204-7. doi: 10.1055/s-0043-1761623.
31	Embase	Beddok A, Lim R, Thariat J, Shih HA, El Fakhri G. A Comprehensive Primer on Radiation Oncology for Non-Radiation Oncologists. Cancers. 2023;15(20). doi: 10.3390/cancers15204906.
32	Embase	Belisle Haley C, Agrawal M, Newton K, Yeung B, Dayal R. Management of high-dose intrathecal baclofen pump explant: A case report. Pain Practice. 2023;23(7):847-50. doi: 10.1111/papr.13229.
33	Embase	Benn NL, Jervis-Rademeyer H, Benson K, Chan K, Lee JW, Inness EL, et al. Identifying priorities for balance interventions through a participatory co-design approach with end-users. BMC Neurology. 2023;23(1). doi: 10.1186/s12883-023-03312-5.
34	Embase	Benson J, Fry L, Rychel J. Use of Rehabilitation Therapy in Palliative Care Patients. Veterinary Clinics of North America - Small Animal Practice. 2023;53(4):897-919. doi: 10.1016/j.cvsm.2023.02.016.
35	Embase	Berglar I, Snyder L, Paisan G. P605: Spinal subdural hematoma in ankylosing spondylitis patients without coagulation therapy: Case study of two patients. Global Spine Journal. 2023;13(2):528S-9S. doi: 10.1177/21925682231166109.
36	Embase	Besser A. COCAINE-INDUCED ACUTE SPINAL CORD ISCHEMIA SYNDROME. International Journal of Stroke. 2023;18(3):174-5. doi: 10.1177/17474930231192010.
37	Embase	Bhattacharyya S, Chuang K. Symptomatic Treatment of Myelopathy. CONTINUUM Lifelong Learning in Neurology. 2024;30(1):224-42. doi: 10.1212/CON.0000000000001383.
38	Embase	Bigford GE, Betancourt LF, Charlifue S, Nash MS. Therapeutic Lifestyle Intervention Targeting Enhanced Cardiometabolic Health and Function for Persons with Chronic Spinal Cord Injury in Caregiver/Care-Receiver Co-Treatment: A Study Protocol of a Multisite Randomized Controlled Trial. International Journal of Environmental Research and Public Health. 2023;20(19). doi: 10.3390/ijerph20196819.
39	Embase	Bigford GE, Szeto A, Darr AJ, Illiano P, Zambrano R, Mendez AJ, et al. Characterization of Gastrointestinal Hormone Dysfunction and Metabolic Pathophysiology in Experimental Spinal Cord Injury. Journal of Neurotrauma. 2023;40(9-10):981-98. doi: 10.1089/neu.2021.0490.
40	Embase	Bittner T, Babbush C, Vincent AC, Rokkam V. Spinal cord infarction resulting from intramural haematoma of the thoracic aorta. BMJ Case Reports. 2023;16(4). doi: 10.1136/bcr-2022-254173.
41	Embase	Boden BP, Anderson SA, Sheehan FT. Catastrophic Sports Injuries: Causation and Prevention. Journal of Bone and Joint Surgery. 2024;106(1):62-73. doi: 10.2106/JBJS.23.00335.
42	Embase	Boehmer KR, Álvarez-Villalobos NA, Barakat S, de Leon-Gutierrez H, Ruiz-Hernandez FG, Elizondo-Omaña GG, et al. The impact of health and wellness coaching on patient-important outcomes in chronic illness care: A systematic review and meta-analysis. Patient Education and Counseling. 2023;117. doi: 10.1016/j.pec.2023.107975.
43	Embase	Boland R, Kokiko-Cochran ON. Deplete and repeat: microglial CSF1R inhibition and traumatic brain injury. Frontiers in Cellular Neuroscience. 2024;18. doi: 10.3389/fncel.2024.1352790.
44	Embase	Borghese O, Brisard L, Le Corvec T, Hauguel A, Guimbretière G, Maurel B. Spinal Cord Protection During Thoracic and Thoracoabdominal Endovascular Aortic Repair: 5-Year Results of a Preventive Protocol Including Prophylactic Cerebrospinal Fluid Drainage in High-Risk Patients. Journal of Endovascular Therapy. 2023. doi: 10.1177/15266028231215972.
45	Embase	Bosteder KD, Moore A, Weeks A, Dawkins JD, Trammell M, Driver S, et al. Intensity of overground robotic exoskeleton training in two persons with motor-complete tetraplegia: a case series. Spinal Cord Series and Cases. 2023;9(1). doi: 10.1038/s41394-023-00584-4.
46	Embase	Brisard L, El Batti S, Borghese O, Maurel B. Risk Factors for Spinal Cord Injury during Endovascular Repair of Thoracoabdominal Aneurysm: Review of the Literature and Proposal of a Prognostic Score. Journal of Clinical Medicine. 2023;12(24). doi: 10.3390/jcm12247520.
47	Embase	Brito SAF, Scianni AA, Peniche PDC, Faria CDCM. Measurement properties of outcome measures used in neurological telerehabilitation: A systematic review using COSMIN checklist. Clinical rehabilitation. 2023;37(3):415-35. doi: 10.1177/02692155221129834.
48	Embase	Burkhart L, Skemp L, Siddiqui S. Veteran model of preventing community-acquired pressure injuries associated with spinal cord injury: A qualitative descriptive study. Journal of Spinal Cord Medicine. 2024;47(1):110-24. doi: 10.1080/10790268.2021.1982177.
49	Embase	Busch SA. MultiStem® Cell Therapy for Neurological Indications. Cell Transplantation. 2023;32:5. doi: 10.1177/09636897231162676.
50	Embase	Butensky AM, Patten WF, Silver ES, Liberman L. Oral Albuterol Treatment in Three Pediatric Patients with Bradycardia: A Novel Therapy. Pediatric Cardiology. 2024;45(2):441-5. doi: 10.1007/s00246-023-03379-4.
51	Embase	Butler MB, Vellaiyappan SK, Bhatti F, Syed FEM, Rafati Fard A, Teh JQ, et al. The impact of phosphodiesterase inhibition on neurobehavioral outcomes in preclinical models of traumatic and non-traumatic spinal cord injury: a systematic review. Frontiers in Medicine. 2023;10. doi: 10.3389/fmed.2023.1237219.
52	Embase	Cai Z, Hong X, Dai W, Zhang Z, Liang Q, Ding X, et al. Surgical Outcomes of Symptomatic Intramedullary Spinal Cord Cavernous Malformations: Analysis of Consecutive Cases in a Single Center. Neurospine. 2023;20(3):810-21. doi: 10.14245/ns.2346430.215.
53	Embase	Calderón-Juárez M, Samejima S, Rempel L, Sachdeva R, Krassioukov A. Autonomic dysreflexia in urological practice: pathophysiology, prevention and treatment considerations. World journal of urology. 2024;42(1):80. doi: 10.1007/s00345-024-04781-0.
54	Embase	Calderone A, Cardile D, De Luca R, Quartarone A, Corallo F, Calabrò RS. Cognitive, behavioral and psychiatric symptoms in patients with spinal cord injury: a scoping review. Frontiers in Psychiatry. 2024;15. doi: 10.3389/fpsyt.2024.1369714.
55	Embase	Capellan J, Knutson A. Intraoperative Neurophysiologic Monitoring During Peroral Endoscopic Myotomy: A Case Report. Journal of Neurosurgical Anesthesiology. 2023;35(4):e58. doi: 10.1097/ANA.0000000000000935.
56	Embase	Carmichael J, Seymour F, McIlroy G, Tayabali S, Amerikanou R, Feyler S, et al. Delayed diagnosis resulting in increased disease burden in multiple myeloma: the legacy of the COVID-19 pandemic. Blood Cancer Journal. 2023;13(1). doi: 10.1038/s41408-023-00795-w.
57	Embase	Carroll C, Armitage B, Barrass J, Jeffery R, King J, Purser S, et al. The added value of clinical neuropsychology to neuro-navigation: A pilot project in South West London, UK. Brain Injury. 2023;37:76-7. doi: 10.1080/02699052.2023.2247822.
58	Embase	Celmeta B, Harky A, Miceli A. Editorial: Frozen elephant trunk surgery in aortic dissection. Frontiers in Cardiovascular Medicine. 2023;10. doi: 10.3389/fcvm.2023.1154375.
59	Embase	Chaggar R, Goetz LL, Adler J, Bhuiyan MBA, McAvoy S, Tubbs J. Management of neurogenic bladder in patients with spinal cord injuries/disorders and end stage renal disease: a case series. Spinal Cord Series and Cases. 2024;10(1). doi: 10.1038/s41394-024-00623-8.
60	Embase	Chanbour H, Chen JW, Gangavarapu LS, Bendfeldt GA, Labarge ME, Ahmed M, et al. Unplanned Readmission Is Associated With Decreased Overall Survival and Performance After Metastatic Spine Surgery. Spine. 2023;48(9):653-63. doi: 10.1097/BRS.0000000000004596.
61	Embase	Chang Y, Guo H, Yu C, Sun X, Yang K, Qian X. Visceral protection in total arch replacement for aortic dissection: Effect of lower body hypothermia. Journal of Cardiac Surgery. 2022;37(12):4841-9. doi: 10.1111/jocs.17104.
62	Embase	Chatterjee S, Shi A, Yoon L, Green SY, Zhang Q, Amarasekara HS, et al. Effect of sarcopenia on survival and spinal cord deficit outcomes after thoracoabdominal aortic aneurysm repair in patients 60 years of age and older. Journal of Thoracic and Cardiovascular Surgery. 2023;165(6):1985-96.e3. doi: 10.1016/j.jtcvs.2021.05.037.
63	Embase	Cherunghattil N, Panda CK, Karim HMR, Dhawan M. Post cervical spine surgery hyperpyrexia (108°F) in a patient with COVID-19: a case report. Anaesthesia, Pain and Intensive Care. 2023;27(2):276-9. doi: 10.35975/apic.v27i2.2045.
64	Embase	Chikawa T, Hashimoto A, Matsumura T. P440: Accuracy and treatment results of cervical posterior instrumentation for cervical spinal injury using O-arm navigation. Global Spine Journal. 2023;13(2):444S-5S. doi: 10.1177/21925682231166109.
65	Embase	Christodoulou KC, Karangelis D, Efenti GM, Sdrevanos P, Browning JR, Konstantinou F, et al. Current knowledge and contemporary management of non-A non-B aortic dissections. World Journal of Cardiology. 2023;15(5):244-52. doi: 10.4330/wjc.v15.i5.244.
66	Embase	Chu H, Chen L, Li J, Li J, Yang D, Yang M, et al. Impact of Frailty on Inpatient Outcomes of Acute Traumatic Spinal Cord Injury Evidence From US National Inpatient Sample. Neurologist. 2024;29(2):82-90. doi: 10.1097/NRL.0000000000000532.
67	Embase	Chuang L, Longwang T, Heshan Z, Chi Z. Adipose-derived mesenchymal stem cell exosomes for treating traumatic central nervous system injury. Chinese Journal of Tissue Engineering Research. 2023;27(19):3061-9. doi: 10.12307/2023.630.
68	Embase	Chuanhong L, Xing Y, Yongdong Y, Kaitan Y, He Z. Subarachnoid injection via the posterior atlanto-occipital interspace is an alternative way of administration in a rat model of spinal cord injury. Chinese Journal of Tissue Engineering Research. 2022;26(33):5376-83. doi: 10.12307/2022.951.
69	Embase	Clina JG, Sayer RD, Gorczyca AM, Das SK, Friedman JE, Chui TK, et al. Weight history of individuals with and without physical disability in the International Weight Control Registry. Obesity Science and Practice. 2024;10(1). doi: 10.1002/osp4.733.
70	Embase	Colonna S, Bianconi A, Cofano F, Prior A, Di Perna G, Palmieri G, et al. Radiofrequency Ablation in Vertebral Body Metastasis with and without Percutaneous Cement Augmentation: A Systematic Review Addressing the Need for SPINE Stability Evaluation. Diagnostics. 2023;13(6). doi: 10.3390/diagnostics13061164.
71	Embase	Cook A, Swindall R, Spencer K, Wadle C, Cage SA, Mohiuddin M, et al. Hospitalization and readmission after single-level fall: a population-based sample. Injury Epidemiology. 2023;10(1). doi: 10.1186/s40621-023-00463-4.
72	Embase	Craven BC, Cirnigliaro CM, Carbone LD, Tsang P, Morse LR. The Pathophysiology, Identification and Management of Fracture Risk, Sublesional Osteoporosis and Fracture among Adults with Spinal Cord Injury. Journal of Personalized Medicine. 2023;13(6). doi: 10.3390/jpm13060966.
73	Embase	Craven BC, Souza WH, Jaglal S, Gibbs J, Wiest MJ, Sweet SN, et al. Reducing endocrine metabolic disease risk in adults with chronic spinal cord injury: strategic activities conducted by the Ontario-Quebec RIISC team. Disability and rehabilitation. 2023:1-13. doi: 10.1080/09638288.2023.2284223.
74	Embase	Crockett C, Simões R. OncoFlash – Research Updates in a Flash! (December 2023 edition). Clinical Oncology. 2023;35(12):761-3. doi: 10.1016/j.clon.2023.11.002.
75	Embase	Cynthia, Jain SM, Paul S, Pathak S, Banerjee A. The Emerging Role of Curcumin in Inducing Neuronal Trans-differentiation of Mesenchymal Stem Cells: a Review. Regenerative Engineering and Translational Medicine. 2023;9(4):458-77. doi: 10.1007/s40883-023-00300-6.
76	Embase	Dahl TS, Lindblom RPF. Intermediate outcomes following arch reconstruction with frozen elephant trunk, a single centre study. Journal of cardiothoracic surgery. 2023;18(1):44. doi: 10.1186/s13019-023-02140-5.
77	Embase	Dai L, Lyu L, Zhou P, Jiang S. Causal associations of COVID‐19 on neurosurgical diseases risk: a Mendelian randomization study. Human Genomics. 2024;18(1). doi: 10.1186/s40246-024-00575-y.
78	Embase	Darcy R, Lewis C, Fausett C, Neuville A, Bennett T, Jayabalan P. Effect of the COVID-19 pandemic on an international sample of golfers with disabilities. PM and R. 2024;16(1):54-9. doi: 10.1002/pmrj.13037.
79	Embase	de Gijsel J, Mäkelburg K, Balvers R, Klimek M. Safety and feasibility of a cervical laminectomy in patients with traumatic spinal cord injury. Interdisciplinary Neurosurgery: Advanced Techniques and Case Management. 2023;33. doi: 10.1016/j.inat.2023.101774.
80	Embase	De Marchi F, Venkatesan S, Saraceno M, Mazzini L, Grossini E. Acetyl-L-carnitine and Amyotrophic Lateral Sclerosis: Current Evidence and Potential use. CNS and Neurological Disorders - Drug Targets. 2024;23(5):588-601. doi: 10.2174/1871527322666230330083757.
81	Embase	Dehghani M, Pourmontaseri H. Aetiology, risk factors and treatment of typical and atypical pressure ulcers in patients with traumatic brain injury: A narrative review. International Wound Journal. 2024;21(3). doi: 10.1111/iwj.14788.
82	Embase	Delawan M, Sharma M, Ismail M, Algabri MH, Abdalridha RH, Alawadi MN, et al. Methods of Hemostasis in Cranial Neurosurgery: An Anatomy-Based Stepwise Review. World Neurosurgery. 2023;178:241-59.e3. doi: 10.1016/j.wneu.2023.08.030.
83	Embase	Deusenberry CM, Bardsley C, Sharon M, Hobbs GR, Wilson AM, Bardes JM. Low Molecular Weight Heparin Is Superior for Venous Thromboembolism Prophylaxis in High-Risk Geriatric Patients. American Surgeon. 2023;89(12):5837-41. doi: 10.1177/00031348231177922.
84	Embase	Di Gioia G, Coletti F, Buzzelli L, Maestrini V, Monosilio S, Segreti A, et al. Influence of the Type of Disability and Sporting Discipline on Lipid Profile in a Cohort of Italian Paralympic Athletes. American Journal of Cardiology. 2024;210:107-12. doi: 10.1016/j.amjcard.2023.09.118.
85	Embase	Di Giulio F, Castellini C, Palazzi S, Tienforti D, Antolini F, Felzani G, et al. Correlates of metabolic syndrome in people with chronic spinal cord injury. Journal of Endocrinological Investigation. 2024. doi: 10.1007/s40618-023-02298-8.
86	Embase	Dias-Neto M, Tenorio ER, Huang Y, Jakimowicz T, Mendes BC, Kölbel T, et al. Comparison of single- and multistage strategies during fenestrated-branched endovascular aortic repair of thoracoabdominal aortic aneurysms. Journal of Vascular Surgery. 2023;77(6):1588-97.e4. doi: 10.1016/j.jvs.2023.01.188.
87	Embase	Dias-Neto M, Tenorio ER, Lima GBB, Baghbani-Oskouei A, Saqib N, Mendes BC, et al. Outcomes of low- and standard-profile fenestrated and branched stent grafts for treatment of complex abdominal and thoracoabdominal aortic aneurysms. Journal of Vascular Surgery. 2022;76(5):1160-9.e1. doi: 10.1016/j.jvs.2022.05.028.
88	Embase	Domínguez-Muñoz A, De La Torre L, Santos-Jasso K, Schneider L, Merritt A, Wickham M, et al. Identifying predictive factors for bowel control in patients with spina bifida and spinal cord injuries. Pediatric Surgery International. 2023;39(1). doi: 10.1007/s00383-023-05509-8.
89	Embase	Doonan RJ, Bin-Ayeed S, Charbonneau P, Hongku K, Obrand D, Mackenzie K, et al. Low Psoas Muscle Area is Associated with Increased Mortality and Spinal Cord Injury After Complex Endovascular Aortic Aneurysm Repair. Annals of Vascular Surgery. 2022;87:430-6. doi: 10.1016/j.avsg.2022.05.037.
90	Embase	Dorton MC, Kramer JK, de Groot S, Post MWM, Claydon VE. Relationships between cardiovascular disease risk, neuropathic pain, mental health, and autonomic function in chronic spinal cord injury. Spinal Cord. 2023;61(10):548-55. doi: 10.1038/s41393-023-00933-y.
91	Embase	Draganich C, Park A, Sevigny M, Charlifue S, Coons D, Makley M, et al. Venous thromboembolism: Exploring incidence and utility of screening in spinal cord injury. Journal of Spinal Cord Medicine. 2023. doi: 10.1080/10790268.2023.2207063.
92	Embase	Efremova I, Maslennikov R, Poluektova E, Vasilieva E, Zharikov Y, Suslov A, et al. Epidemiology of small intestinal bacterial overgrowth. World Journal of Gastroenterology. 2023;29(22):3400-21. doi: 10.3748/wjg.v29.i22.3400.
93	Embase	El-Hajj VG, Pettersson-Segerlind J, Fletcher-Sandersjöö A, Edström E, Elmi-Terander A. Current Knowledge on Spinal Meningiomas—Surgical Treatment, Complications, and Outcomes: A Systematic Review and Meta-Analysis (Part 2). Cancers. 2022;14(24). doi: 10.3390/cancers14246221.
94	Embase	Elam RE, Ray CE, Miskevics S, Weaver FM, Gonzalez B, Obremskey W, et al. Predictors of lower extremity fracture-related amputation in persons with traumatic spinal cord injury: a case–control study. Spinal Cord. 2023;61(4):260-8. doi: 10.1038/s41393-023-00879-1.
95	Embase	Elbatarny M, Stevens LM, Dagenais F, Peterson MD, Vervoort D, El-Hamamsy I, et al. Hemiarch versus extended arch repair for acute type A dissection: Results from a multicenter national registry. Journal of Thoracic and Cardiovascular Surgery. 2024;167(3):935-43.e5. doi: 10.1016/j.jtcvs.2023.04.012.
96	Embase	Elliott TR, Perrin PB, Powers MB, Duffeck D, Warren AM. Resilience and distress among individuals with chronic health conditions during the initial wave of the COVID-19 pandemic. Journal of Affective Disorders Reports. 2024;15. doi: 10.1016/j.jadr.2023.100710.
97	Embase	ElSaygh J, Bradel L, Berman J. Early Leadless Pacemaker Implantation in a Case of Severe Cervical Spinal Cord Injury. Circulation. 2023;148. doi: 10.1161/circ.148.suppl_1.18832.
98	Embase	Ely MR, Schleifer GD, Singh TK, Baggish AL, Taylor JA. Exercise Training Does Not Attenuate Cardiac Atrophy or Loss of Function in Individuals With Acute Spinal Cord Injury: A Pilot Study. Archives of Physical Medicine and Rehabilitation. 2023;104(6):909-17. doi: 10.1016/j.apmr.2022.12.001.
99	Embase	Epstein NE, Agulnick MA. Perspective: Cervical laminoforaminotomy (CLF) is safer than anterior cervical diskectomy/fusion (ACDF) for lateral cervical disease. Surgical Neurology International. 2024;15. doi: 10.25259/SNI_61_2024.
100	Embase	Eszes K, Samkoff L, Bontrager J. Progressive Longitudinally Extensive Myelopathy following Stroke in a Patient later found to have m.14484T>C Mutation in Leber ' s Hereditary Optic Neuropathy (LHON) gene. Neurology. 2023;100(17). doi: 10.1212/WNL.0000000000202002.
101	Embase	Faggiano A, Mazzilli R, Natalicchio A, Adinolfi V, Argentiero A, Danesi R, et al. Corticosteroids in oncology: Use, overuse, indications, contraindications. An Italian Association of Medical Oncology (AIOM)/ Italian Association of Medical Diabetologists (AMD)/ Italian Society of Endocrinology (SIE)/ Italian Society of Pharmacology (SIF) multidisciplinary consensus position paper. Critical Reviews…
102	Embase	Falcone M, Capogrosso P, Cirigliano L, Geretto P, Preto M, Timpano M, et al. The outcomes of penile prosthesis in neurologic patients: a multicentric retrospective series. Therapeutic Advances in Urology. 2023;15. doi: 10.1177/17562872231194921.
103	Embase	Fallah N, Hong HA, Wang D, Humphreys S, Parsons J, Walden K, et al. Network analysis of multimorbidity and health outcomes among persons with spinal cord injury in Canada. Frontiers in Neurology. 2023;14. doi: 10.3389/fneur.2023.1286143.
104	Embase	Falowski SM, Tan H, Parks J, Abd-Elsayed A, Raslan A, Pope J. Anticipating and preventing complications in spinal cord stimulator implantation. Expert Review of Medical Devices. 2023;20(5):365-72. doi: 10.1080/17434440.2023.2196399.
105	Embase	Falzetti L, Griffoni C, Carretta E, Pezzi A, Monetta A, Cavallari C, et al. Factors associated with increased length of stay and risk of complications in 336 patients submitted to spine surgery. The role of a validated capture system (SAVES v2) as a first-line tool to properly face the problem. European Spine Journal. 2024;33(3):1028-43. doi: 10.1007/s00586-023-08036-1.
106	Embase	Fan T, Sun C, Chen G, Jiang S, Li W, Chen Z. Clinical progression of ossification of the ligamentum flavum in thoracic spine: a 10- to 11-year follow-up study. European Spine Journal. 2023;32(2):495-504. doi: 10.1007/s00586-022-07468-5.
107	Embase	Farahbakhsh F, Rezaei Aliabadi H, Baigi V, Ghodsi Z, Dashtkoohi M, Pour-Rashidi A, et al. Pressure ulcers and acute risk factors in individuals with traumatic spinal fractures with or without spinal cord injuries: A prospective analysis of the National Spinal Column/Cord Injury Registry of Iran (NSCIR-IR) data. Chinese Journal of Traumatology - English Edition. 2023;26(4):193-8. doi: 10.1016/j.cj…
108	Embase	Fareedi O, Shaikh H, Puvanesarajah V, Molinari R, Rubery P, Haddas R, et al. P157. Factors associated with mortality and complications following surgical management of cervical facet fractures. Spine Journal. 2023;23(9):S184. doi: 10.1016/j.spinee.2023.06.382.
109	Embase	Farkas GJ, Caldera LJ, Nash MS. Assessing the efficacy of duration and intensity prescription for physical activity in mitigating cardiometabolic risk after spinal cord injury. Current Opinion in Neurology. 2023;36(6):531-40. doi: 10.1097/WCO.0000000000001206.
110	Embase	Fehlings MG, Alvi MA, Evaniew N, Tetreault LA, Martin AR, McKenna SL, et al. A Clinical Practice Guideline for Prevention, Diagnosis and Management of Intraoperative Spinal Cord Injury: Recommendations for Use of Intraoperative Neuromonitoring and for the Use of Preoperative and Intraoperative Protocols for Patients Undergoing Spine Surgery. Global Spine Journal. 2024;14(3_suppl):212S-22S. doi: 1…
111	Embase	Fehlings MG, Quddusi A, Skelly AC, Brodt ED, Moghaddamjou A, Malvea A, et al. Definition, Frequency and Risk Factors for Intra-Operative Spinal Cord Injury: A Knowledge Synthesis. Global Spine Journal. 2024;14(3_suppl):80S-104S. doi: 10.1177/21925682231190613.
112	Embase	Feng M, Zhou Q, Xie H, Liu C, Zheng M, Zhang S, et al. Role of CD36 in central nervous system diseases. Neural Regeneration Research. 2024;19(3):512-8. doi: 10.4103/1673-5374.380821.
113	Embase	Fernandes S, Oatman E, Weinberger J, Dixon A, Osei-Owusu P, Hou S. The susceptibility of cardiac arrhythmias after spinal cord crush injury in rats. Experimental Neurology. 2022;357. doi: 10.1016/j.expneurol.2022.114200.
114	Embase	Ferraresi M, Molinari ACL, Katsarou M, Rossi G. Volumetric analysis in primary and residual type B aortic dissection treated with stented-assisted balloon-induced intimal disruption and relamination (STABILISE) technique can predict aortic reintervention. Journal of Vascular Surgery. 2024. doi: 10.1016/j.jvs.2024.02.017.
115	Embase	Ferreira M, Mannarino M, Cunha R, Ferreira D, Capotorto LF. Urgent Juxtarenal Aortic Aneurysm Repair With Modified Off-the-shelf Endograft to Preserve Intercostal Arteries and Branch Incorporation by Transfemoral Access. Journal of Endovascular Therapy. 2023. doi: 10.1177/15266028231199042.
116	Embase	Fiorenza V, Brunasso L, Ascanio F, Maugeri R, Odierna Contino A, Iacopino DG, et al. Glomus Cervical Arteriovenous Malformation Presenting with Intracranial Subarachnoid Hemorrhage: Clinical Case and Pial Resection Surgical Technique Description. World Neurosurgery. 2023;179:1-4. doi: 10.1016/j.wneu.2023.07.089.
117	Embase	Fisher KJ, Shannon SF, Dean CM, Coale MA, Healey KM, O'Toole RV, et al. Outcomes of Tibiotalocalcaneal Hindfoot Fusion Nails Used for Acute Lower Extremity Trauma in a High-Risk Patient Population. Journal of Orthopaedic Trauma. 2023;37(1):E7-E12. doi: 10.1097/BOT.0000000000002466.
118	Embase	Fornaro M, Caiazza C, De Simone G, Rossano F, de Bartolomeis A. Insomnia and related mental health conditions: Essential neurobiological underpinnings towards reduced polypharmacy utilization rates. Sleep Medicine. 2024;113:198-214. doi: 10.1016/j.sleep.2023.11.033.
119	Embase	Fourman MS, Siraj L, Duvall J, Ramsey DC, De La Garza Ramos R, Hadzipasic M, et al. Can We Use Artificial Intelligence Cluster Analysis to Identify Patients with Metastatic Breast Cancer to the Spine at Highest Risk of Postoperative Adverse Events? World Neurosurgery. 2023;174:e26-e34. doi: 10.1016/j.wneu.2023.02.064.
120	Embase	Fu Y, Shi W, Zhao J, Cao X, Cao Y, Lei M, et al. Prediction of postoperative health-related quality of life among patients with metastatic spinal cord compression secondary to lung cancer. Frontiers in Endocrinology. 2023;14. doi: 10.3389/fendo.2023.1206840.
121	Embase	Fung AC, Wong PC. Anaesthesia for scoliosis surgery. Anaesthesia and Intensive Care Medicine. 2023;24(12):744-50. doi: 10.1016/j.mpaic.2023.09.004.
122	Embase	Gambardella I, Worku B, Lau C, Tranbaugh RF, Tabaie S, Ivascu N, et al. Diabetes Mellitus is an Independent Predictor of Spinal Cord Injury After Descending Thoracic and Thoracoabdominal Aneurysm Repair: Maximum Likelihood Conditional Regression in a Propensity-Score Matched Cohort. Annals of Surgery. 2023;278(2):E382-E8. doi: 10.1097/SLA.0000000000005572.
123	Embase	Gao X, Zeng L, Wang H, Zeng S, Tian J, Chen L, et al. Prevalence of Venous Thromboembolism in Intensive Care Units: A Meta-Analysis. Journal of Clinical Medicine. 2022;11(22). doi: 10.3390/jcm11226691.
124	Embase	Garcia V, Park A, DeSouza N, Greiner J, Barak O, Mijacika T, et al. Influence of chronic spinal cord injury on coagulation and fibrinolytic factors. Vascular Medicine. 2022;27(6):650. doi: 10.1177/1358863X221127748.
125	Embase	Garmendia JV, De Sanctis CV, Das V, Annadurai N, Hajduch M, De Sanctis JB. Inflammation, Autoimmunity and Neurodegenerative Diseases, Therapeutics and Beyond. Current Neuropharmacology. 2024;22(6):1080-109. doi: 10.2174/1570159X22666231017141636.
126	Embase	Gasperi M, Schuster NM, Franklin B, Nievergelt CM, Stein MB, Afari N. Migraine Prevalence, Environmental Risk, and Comorbidities in Men and Women Veterans. JAMA Network Open. 2024;7(3):E242299. doi: 10.1001/jamanetworkopen.2024.2299.
127	Embase	Georgakopoulou VE, Gkoufa A, Aravantinou-Fatorou A, Trakas I, Trakas N, Faropoulos K, et al. Lower respiratory tract infections due to multi-drug resistant pathogens in central nervous system injuries (Review). Biomedical Reports. 2023;18(4). doi: 10.3892/br.2023.1612.
128	Embase	Geragotellis A, Jubouri M, Hussain K, Alzaanin W, Tan SZ, Patel R, et al. Head-to-head: Zone 2 vs. Zone 3 frozen elephant trunk. Vessel Plus. 2023;7(6). doi: 10.20517/2574-1209.2022.41.
129	Embase	Gilhooley SK, Bauman WA, La Fountaine MF, Cross GT, Kirshblum SC, Spungen AM, et al. Cardiometabolic risk factor clustering in persons with spinal cord injury: A principal component analysis approach. Journal of Spinal Cord Medicine. 2023. doi: 10.1080/10790268.2023.2215998.
130	Embase	Giovannelli L, Bari E, Jommi C, Tartara F, Armocida D, Garbossa D, et al. Mesenchymal stem cell secretome and extracellular vesicles for neurodegenerative diseases: Risk-benefit profile and next steps for the market access. Bioactive Materials. 2023;29:16-35. doi: 10.1016/j.bioactmat.2023.06.013.
131	Embase	Godat LN, Haut ER, Moore EE, Knudson MM, Costantini TW. Venous thromboembolism risk after spinal cord injury: A secondary analysis of the CLOTT study. Journal of Trauma and Acute Care Surgery. 2023;94(1):23-9. doi: 10.1097/TA.0000000000003807.
132	Embase	Goebel N, Holder SA, Huether F, Bail DHL, Franke UFW. Left Subclavian Artery Sacrifice in Acute Aortic Dissection Repair using the Frozen Elephant Trunk. Thoracic and Cardiovascular Surgeon. 2022;70(8):623-9. doi: 10.1055/s-0041-1741058.
133	Embase	Goel R. A case of cervical myelopathy due to atlantoaxial rotational and subluxation deformity in longstanding rheumatoid arthritis. Indian Journal of Rheumatology. 2023;18:S277-S8. doi: 10.4103/0973-3698.393684.
134	Embase	Gorgey AS, Goldsmith J, Alazzam A, Trainer R. Effects of percutaneously-implanted epidural stimulation on cardiovascular autonomic function and spasticity after complete spinal cord injury: A case report. Frontiers in Neuroscience. 2023;17. doi: 10.3389/fnins.2023.1112853.
135	Embase	Gould LJ, Alderden J, Aslam R, Barbul A, Bogie KM, El Masry M, et al. WHS guidelines for the treatment of pressure ulcers—2023 update. Wound Repair and Regeneration. 2024;32(1):6-33. doi: 10.1111/wrr.13130.
136	Embase	Grandmougin D, Moussu T, Hubert M, Perin B, Huber A, Delolme MC, et al. Recurrent Biatrial Myxomas in Carney Complex with a Spinal Melanotic Schwannoma: Advocacy for a Rigorous Multidisciplinary Follow-Up. Case Reports in Cardiology. 2023;2023. doi: 10.1155/2023/7896180.
137	Embase	Gross BD, Zhu J, Rao A, Ilonzo N, Storch J, Faries PL, et al. Use of Spinal Anesthesia during Thoracic Endovascular Aortic Repair. Annals of Vascular Surgery. 2024;99:242-51. doi: 10.1016/j.avsg.2023.08.017.
138	Embase	Guo MH, Stevens LM, Chu MWA, Hage A, Chung J, El-Hamamsy I, et al. Risk score for arch reconstruction under circulatory arrest with hypothermia: The ARCH score. Journal of Thoracic and Cardiovascular Surgery. 2024;167(2):602-8.e2. doi: 10.1016/j.jtcvs.2022.02.042.
139	Embase	Gupta N, Kasula V, Sanmugananthan P, Panico N, Dubin AH, Sykes DA, et al. SmartWear body sensors for neurological and neurosurgical patients: A review of current and future technologies. World Neurosurgery: X. 2024;21. doi: 10.1016/j.wnsx.2023.100247.
140	Embase	Gupta S, McColl MA, Smith K, McColl A. Prescribing patterns for treating common complications of spinal cord injury. Journal of Spinal Cord Medicine. 2023;46(2):237-45. doi: 10.1080/10790268.2021.1920786.
141	Embase	Haapala H, Heiskanen S, Syvänen J, Raitio A, Helenius L, Ahonen M, et al. Surgical and Health-related Quality of life Outcomes in Children with Congenital Scoliosis during 5-year Follow-up. Comparison to Age and Sex-matched Healthy Controls. Journal of Pediatric Orthopaedics. 2023;43(6):E451-E7. doi: 10.1097/BPO.0000000000002408.
142	Embase	Haji G, Joseph T, Davies R. Pulmonary vascular disease: pulmonary thromboembolism and pulmonary hypertension. Medicine (United Kingdom). 2023;51(12):864-9. doi: 10.1016/j.mpmed.2023.09.005.
143	Embase	Halloran KM, Focht MDK, Teague A, Peters J, Rice I, Kersh ME. Moving forward: A review of continuous kinetics and kinematics during handcycling propulsion. Journal of Biomechanics. 2023;159. doi: 10.1016/j.jbiomech.2023.111779.
144	Embase	Halloran KM, Peters J, Focht MDK, Rice I, Kersh ME. Propulsion kinetics of recumbent handcycling during high and moderate intensity exercise. Journal of Biomechanics. 2023;156. doi: 10.1016/j.jbiomech.2023.111672.
145	Embase	Han S, Shin S, Kim O, Hong N. Characteristics Associated with Bone Loss after Spinal Cord Injury: Implications for Hip Region Vulnerability. Endocrinology and Metabolism. 2023;38(5):578-87. doi: 10.3803/ENM.2023.1795.
146	Embase	Harik L, Lau C. Open and endovascular repair of thoracoabdominal aortic aneurysm—a narrative review. Journal of Thoracic Disease. 2023;15(7):3984-97. doi: 10.21037/jtd-22-1880.
147	Embase	Hayssen H, Cires-Drouet R, Englum B, Nguyen P, Sahoo S, Mayorga-Carlin M, et al. Systematic review of venous thromboembolism risk categories derived from Caprini score. Journal of Vascular Surgery: Venous and Lymphatic Disorders. 2022;10(6):1401-9.e7. doi: 10.1016/j.jvsv.2022.05.003.
148	Embase	Hengartner AC, Havlik J, David WB, Reeves BC, Freedman IG, Sarkozy M, et al. Association Between Intravenous to Oral Opioid Transition Time and Length of Hospital Stay After Posterior Spinal Fusion for Adolescent Idiopathic Scoliosis. International Journal of Spine Surgery. 2023;17(3):468-76. doi: 10.14444/8448.
149	Embase	Hill M, Jörgensen S, Engström G, Persson M, Lexell J. Coronary and carotid imaging of atherosclerosis and contributing factors in middle-aged people with long-term cervical and upper thoracic spinal cord injuries. PM and R. 2024;16(3):250-9. doi: 10.1002/pmrj.13043.
150	Embase	Holt MW, Robinson EC, Shlobin NA, Hanson JT, Bozkurt I. Intracortical brain-computer interfaces for improved motor function: a systematic review. Reviews in the Neurosciences. 2024;35(2):213-23. doi: 10.1515/revneuro-2023-0077.
151	Embase	Hou T, Qiao W, Song S, Guan Y, Zhu C, Yang Q, et al. The Use of Machine Learning Techniques to Predict Deep Vein Thrombosis in Rehabilitation Inpatients. Clinical and Applied Thrombosis/Hemostasis. 2023;29. doi: 10.1177/10760296231179438.
152	Embase	Hu JR, Abdullah A, Nanna MG, Soufer R. The Brain–Heart Axis: Neuroinflammatory Interactions in Cardiovascular Disease. Current Cardiology Reports. 2023;25(12):1745-58. doi: 10.1007/s11886-023-01990-8.
153	Embase	Huang SL, Xin HY, Wang XY, Feng GG, Wu FQ, Feng ZP, et al. Recent Advances on the Molecular Mechanism and Clinical Trials of Venous Thromboembolism. Journal of Inflammation Research. 2023;16:6167-78. doi: 10.2147/JIR.S439205.
154	Embase	Huele AV, Renterghem KV. Penile prosthesis in the medically complex patient: a narrative review. Translational Andrology and Urology. 2023;12(12):1885-92. doi: 10.21037/tau-23-71.
155	Embase	Hussain Z, Iqbal J, Liu H, Zhou HD. Exploring the role of lipoprotein(a) in cardiovascular diseases and diabetes in Chinese population. International Journal of Biological Macromolecules. 2023;233. doi: 10.1016/j.ijbiomac.2023.123586.
156	Embase	Iannacone EM, Robinson NB, Rahouma M, Audisio K, Soletti G, Lau C, et al. Elephant trunk simplifies thoracoabdominal aortic aneurysm repair without impacting operative risk. Journal of Cardiac Surgery. 2022;37(12):4685-91. doi: 10.1111/jocs.17064.
157	Embase	Isaacs AM, Narapareddy A, Nam A, Hutcheson K, Stone M, Bonfield CM. Surgical treatment of craniovertebral junction instability in children with Down syndrome: a systematic review. Journal of Neurosurgery: Pediatrics. 2023;32(2):163-72. doi: 10.3171/2023.3.PEDS22353.
158	Embase	Ishimoto R, Mutsuzaki H, Shimizu Y, Kishimoto H, Takeuchi R, Hada Y. Prevalence of Sarcopenic Obesity and Factors Influencing Body Composition in Persons with Spinal Cord Injury in Japan. Nutrients. 2023;15(2). doi: 10.3390/nu15020473.
159	Embase	Isselbacher EM, Preventza O, Hamilton Black Iii J, Augoustides JG, Beck AW, Bolen MA, et al. 2022 ACC/AHA Guideline for the Diagnosis and Management of Aortic Disease: A Report of the American Heart Association/American College of Cardiology Joint Committee on Clinical Practice Guidelines. Journal of the American College of Cardiology. 2022;80(24):e223-e393. doi: 10.1016/j.jacc.2022.08.004.
160	Embase	Isselbacher EM, Preventza O, Hamilton Black J, Augoustides JG, Beck AW, Bolen MA, et al. 2022 ACC/AHA guideline for the diagnosis and management of aortic disease: A report of the American Heart Association/American College of Cardiology Joint Committee on Clinical Practice Guidelines. Journal of Thoracic and Cardiovascular Surgery. 2023;166(5):e182-e331. doi: 10.1016/j.jtcvs.2023.04.023.
161	Embase	Jackson ME, Galambas AK, Bauer JM. Intraoperative Neuromonitoring for Spines at Risk During Nonspine Surgery: A 9-Year Review. Journal of Pediatric Orthopaedics. 2024;44(2):E197-E202. doi: 10.1097/BPO.0000000000002520.
162	Embase	Jankovic D, Kalasauskas D, Othman A, Brockmann MA, Sommer CJ, Ringel F, et al. Predictors of Neurological Worsening after Resection of Spinal Meningiomas. Cancers. 2023;15(22). doi: 10.3390/cancers15225408.
163	Embase	Jedrusik AM, Brinkhof MWG, Müller LL, Meier SB, Pannek J, Eriks-Hoogland IE. Unplanned hospital admissions due to secondary health conditions after spinal cord injury: a population-based description of determinants of length of stay. Spinal Cord. 2023;61(5):290-5. doi: 10.1038/s41393-023-00880-8.
164	Embase	Jensen LR, Possfelt-Møller E, Nielsen AE, Singh UM, Svendsen LB, Penninga L. Ogilvie Syndrome in Patients with Traumatic Pelvic and/or Acetabular Fractures: A Retrospective Cohort Study. Journal of Orthopaedic Trauma. 2023;37(3):122-9. doi: 10.1097/BOT.0000000000002506.
165	Embase	Jia A, Kuramoto L, Warner FM, Liu L, Williams AM, Conklin A, et al. Sex differences in heart disease prevalence among individuals with spinal cord injury: A population-based study. Journal of Spinal Cord Medicine. 2023. doi: 10.1080/10790268.2022.2147891.
166	Embase	Jiao Y, Mu X. Coagulation parameters correlate to venous thromboembolism occurrence during the perioperative period in patients with spinal fractures. Journal of orthopaedic surgery and research. 2023;18(1):928. doi: 10.1186/s13018-023-04407-y.
167	Embase	Jin H, Luo J, Miao J, Lu J, Wu A, Sheng S, et al. Imaging study on the safety of axial pedicle screw placement by the position of the screw trajectory tip on the anteroposterior and lateral radiographs. National Medical Journal of China. 2022;102(43):3430-6. doi: 10.3760/cma.j.cn112137-20220512-01039.
168	Embase	Johansson P, Jonéus P, Langenskiöld S. Causal inferences and real-world evidence: A comparative effectiveness evaluation of abiraterone acetate against enzalutamide. PLoS ONE. 2023;18(10 October). doi: 10.1371/journal.pone.0293000.
169	Embase	Jønsson AB, Krogh S, Laursen HS, Aagaard P, Kasch H, Nielsen JF. Safety and efficacy of blood flow restriction exercise in individuals with neurological disorders: A systematic review. Scandinavian journal of medicine & science in sports. 2024;34(1):e14561. doi: 10.1111/sms.14561.
170	Embase	Joshi S, LeFrancois D. FIRST IMPRESSIONS ARE NOT ALWAYS ACC URA TE - COGNITIVE BIASES IN A CASE OF PRESUMED PULMONARY EMBOLISM. Journal of General Internal Medicine. 2023;38:S468-S9. doi: 10.1007/s11606-023-08226-z.
171	Embase	Juneja D, Nasa P, Chanchalani G, Jain R. Nasogastric tube syndrome: A Meta-summary of case reports. World Journal of Clinical Cases. 2024;12(1):119-29. doi: 10.12998/wjcc.v12.i1.119.
172	Embase	Kahn D, Tetreault L. Interventions to Optimize Spinal Cord Perfusion in Patients with Acute Traumatic Spinal Cord Injury: An Updated Systematic Review. Neurology. 2023;100(17). doi: 10.1212/WNL.0000000000204017.
173	Embase	Kakodkar P, Houlihan LM, Preul M, Bermingham N, Lim C. Primary and metastatic paraganglioma of the cranial vault. British Journal of Neurosurgery. 2023;37(5):967-75. doi: 10.1080/02688697.2021.1902477.
174	Embase	Kamposioras K, Geraghty J, Appleyard J, Dawod M, Papadimitriou K, Lamarca A, et al. Pancreaticobiliary Malignancies in the Emergency Room: Management of Acute Complications and Oncological Emergencies. Journal of Gastrointestinal Cancer. 2022;53(4):1050-65. doi: 10.1007/s12029-021-00718-7.
175	Embase	Kang H, Kim J. Interrater reliability of the Gugging Swallowing Screen between different healthcare professional representatives in non-stroke etiology. Neurologie und Rehabilitation. 2023;29:S69. doi: 10.14624/NR23S1001.
176	Embase	Karabacak M, Margetis K. Precision medicine for traumatic cervical spinal cord injuries: accessible and interpretable machine learning models to predict individualized in-hospital outcomes. Spine Journal. 2023;23(12):1750-63. doi: 10.1016/j.spinee.2023.08.009.
177	Embase	Katsarou M, Auyang PL, Chinnadurai P, Bismuth J. “Octafen”: A Noninvestigational Alternative Endograft Configuration for the Treatment of Thoracoabdominal Aortic Aneurysms. Journal of Endovascular Therapy. 2024;31(1):19-25. doi: 10.1177/15266028221113752.
178	Embase	Katz A, Suero OR, Orozco-Sevilla V, Preventza O, Moon MR, Coselli JS, et al. Optimal perioperative care for thoracoabdominal and descending thoracic aortic aneurysm repair: a review. Vessel Plus. 2023;7. doi: 10.20517/2574-1209.2022.52.
179	Embase	Kawaguchi Y, Matsubayashi J, Kawakami Y, Nishida R, Kurihara Y, Takei K. LOTUS suppresses amyloid β-induced dendritic spine elimination through the blockade of amyloid β binding to PirB. Molecular Medicine. 2022;28(1). doi: 10.1186/s10020-022-00581-7.
180	Embase	Kazi S, McLeod A, Berndl A. VTE prophylaxis in pregnant people with chronic physical disability: Data from a physicians survey and the need for guidance. Obstetric Medicine. 2023;16(1):35-9. doi: 10.1177/1753495X221074616.
181	Embase	Keeling WB, Tian D, Farrington W, Sinatra R, Della Corte A, Chiesa R, et al. Prolonged Periods of Antegrade Cerebral Perfusion Are Safe During Elective Arch Surgery. Annals of Thoracic Surgery. 2023;115(2):387-94. doi: 10.1016/j.athoracsur.2022.05.038.
182	Embase	Kerschbaum M, Klute L, Henssler L, Rupp M, Alt V, Lang S. Risk factors for in-hospital mortality in geriatric patients aged 80 and older with axis fractures: a nationwide, cross-sectional analysis of concomitant injuries, comorbidities, and treatment strategies in 10,077 cases. European Spine Journal. 2024;33(1):185-97. doi: 10.1007/s00586-023-07919-7.
183	Embase	Khan A, Khan W, Behbahani-Nejad N, Ukrani K. A RARE CASE OF NATIVE VALVE CRYPTOCOCCAL ENDOCARDITIS IN AN IMMUNOCOMPETENT PATIENT. Chest. 2023;164(4):A545. doi: 10.1016/j.chest.2023.07.423.
184	Embase	Khan AM, Lin P, Kamdar N, Mahmoudi E, Latham-Mintus K, Kobayashi L, et al. Location Matters: The Role of the Neighborhood Environment for Incident Cardiometabolic Disease in Adults Aging With Physical Disability. American journal of health promotion : AJHP. 2024:8901171241228017. doi: 10.1177/08901171241228017.
185	Embase	Khandelwal V, Choudhary D, Sharma SK, Doval D, Handoo A, Dadu T, et al. Treatment of newly diagnosed paediatric acute lymphoblastic leukaemia on BFM-based chemotherapy protocol: Feasibility and outcome from a tertiary care center in India. Pediatric Hematology Oncology Journal. 2023;8(4):218-23. doi: 10.1016/j.phoj.2023.10.001.
186	Embase	Khemiri S, Feki J, Toumi N, Khanfir A. Etiopathogeny of Multiple Myeloma Associated With Breast Cancer: Case Reports. Acta Medica Iranica. 2023;61(2):122-5. doi: 10.18502/acta.v61i2.12559.
187	Embase	Kia MV, Holzmueller C, Streiff M, Kraus P, Owodunni O, Lau B, et al. RISK FACTORS FOR MISSED DOSES OF PHARMACOLOGIC VENOUS THROMBOEMBOLISM (VTE) PROPHYLAXIS IN TRAUMA PATIENTS: A MULTICENTER PROSPECTIVE STUDY. American Journal of Hematology. 2023;98:E113-E4. doi: 10.1002/ajh.26841.
188	Embase	Killien EY, Zahlan JM, Lad H, Watson RS, Vavilala MS, Huijsmans RLN, et al. Epidemiology and outcomes of multiple organ dysfunction syndrome following pediatric trauma. Journal of Trauma and Acute Care Surgery. 2022;93(6):829-37. doi: 10.1097/TA.0000000000003616.
189	Embase	Kim CH, Kim TH, Lee H, Kim MS, Heo W, Yoo KJ, et al. One-year outcomes of total arch replacement and frozen elephant trunk using the E-vita Open NEO. European Journal of Cardio-thoracic Surgery. 2024;65(3). doi: 10.1093/ejcts/ezae017.
190	Embase	Kim J, Hopkins B, Kinney E, McCracken C, Nguyen T, Bissell K, et al. Emergency Department Oral Anticoagulation Prescribing: Preimplementation of a Clinical Decision Support Tool. Academic Emergency Medicine. 2023;30:375. doi: 10.1111/acem.14718.
191	Embase	Kitaura Y, Nishimura A, Senga Y, Sudo A. Locomotive syndrome affects the acquisition of long-term care insurance system certification. Journal of Orthopaedic Science. 2024;29(1):321-6. doi: 10.1016/j.jos.2022.11.021.
192	Embase	Klein GL. Is calcium a link between inflammatory bone resorption and heart disease? eLife. 2022;11. doi: 10.7554/ELIFE.83841.
193	Embase	Knöll P, Lenschow M, Lenz M, Neuschmelting V, von Spreckelsen N, Telentschak S, et al. Local Recurrence and Development of Spinal Cord Syndrome during Follow-Up after Surgical Treatment of Metastatic Spine Disease. Cancers. 2023;15(19). doi: 10.3390/cancers15194749.
194	Embase	Kobayashi K, Saito S. Impact of Reconstructing Intercostal Artery on Spinal Cord Circulation During Open Surgery for Thoracoabdominal Aortic Aneurysm. Brazilian Journal of Cardiovascular Surgery. 2023;38(1):43-51. doi: 10.21470/1678-9741-2021-0219.
195	Embase	Kobayashi M, Yokogawa N, Kato S, Sasagawa T, Tsuchiya H, Nakashima H, et al. Risk Factors for Early Mortality in Older Patients with Traumatic Cervical Spine Injuries—A Multicenter Retrospective Study of 1512 Cases. Journal of Clinical Medicine. 2023;12(2). doi: 10.3390/jcm12020708.
196	Embase	Kokar S, Sacaklıdır R, Şencan S, Gündüz OH. A case of transient hemiplegia after cervical transforaminal epidural injection with dexamethasone: What actually happened? Turkish Journal of Physical Medicine and Rehabilitation. 2024;70(1):149-53. doi: 10.5606/tftrd.2023.12213.
197	Embase	Komber H, Redman S, Graham R, Anane-Adusei S, Little D. Whole-body single photon emission computed tomography/computed tomography for assessment of oncological bone disease - Is an extended field of view (from vertex to toes) of clinical value? Nuclear Medicine Communications. 2023;44(2):131-6. doi: 10.1097/MNM.0000000000001647.
198	Embase	Kopp MA, Meisel C, Liebscher T, Watzlawick R, Cinelli P, Schweizerhof O, et al. The spinal cord injury-induced immune deficiency syndrome: results of the SCIentinel study. Brain. 2023;146(8):3500-12. doi: 10.1093/brain/awad092.
199	Embase	Korupolu R, Malik A, Ratcliff C, Robinson-Whelen S, Taylor HB. Feasibility, Acceptability, and Efficacy of Mindfulness Training in People With Upper Motor Neuron Disorders: A Systematic Review. Archives of Physical Medicine and Rehabilitation. 2022;103(12):2410-28. doi: 10.1016/j.apmr.2022.05.020.
200	Embase	Kozomara M, Birkhäuser V, Anderson CE, Bywater M, Gross O, Kiss S, et al. Neurogenic Lower Urinary Tract Dysfunction in the First Year after Spinal Cord Injury: A Descriptive Study of Urodynamic Findings. Journal of Urology. 2023;209(1):225-32. doi: 10.1097/JU.0000000000003021.
201	Embase	Kreibich M, Siepe M, Berger T, Beyersdorf F, Soschynski M, Schlett CL, et al. Intervention rates and outcomes in medically managed uncomplicated descending thoracic aortic dissections. Journal of Thoracic and Cardiovascular Surgery. 2023;165(3):958-65.e4. doi: 10.1016/j.jtcvs.2021.03.126.
202	Embase	Kudo T, Kuratani T, Sawa Y, Miyagawa S. Assessment of the Effectiveness of Zone 1-Landing Hybrid TEVAR by Comparing Its Outcomes with Those of Zone 2-Landing Hybrid TEVAR. Journal of Clinical Medicine. 2023;12(16). doi: 10.3390/jcm12165326.
203	Embase	Lacasse M, Derolez S, Bonnet E, Amelot A, Bouyer B, Carlier R, et al. 2022 SPILF - Clinical Practice guidelines for the diagnosis and treatment of disco-vertebral infection in adults. Infectious Diseases Now. 2023;53(3). doi: 10.1016/j.idnow.2023.01.007.
204	Embase	Lagu T, Schroth SL, Haywood C, Heinemann A, Kessler A, Morse L, et al. Diagnosis and Management of Cardiovascular Risk in Individuals with Spinal Cord Injury: A Narrative Review. Circulation. 2023;148(3):268-77. doi: 10.1161/CIRCULATIONAHA.123.064859.
205	Embase	Lai J, Wu S, Fan Z, Jia M, Yuan Z, Yan X, et al. Comparative study of two models predicting the risk of deep vein thrombosis progression in spinal trauma patients after operation. Clinical Neurology and Neurosurgery. 2024;236. doi: 10.1016/j.clineuro.2023.108072.
206	Embase	Lainé G, Le Huec JC, Blondel B, Fuentes S, Fiere V, Parent H, et al. Factors influencing complications after 3-columns spinal osteotomies for fixed sagittal imbalance from multiple etiologies: a multicentric cohort study about 286 cases in 273 patients. European Spine Journal. 2022;31(12):3673-86. doi: 10.1007/s00586-022-07410-9.
207	Embase	Laredo JD, Wybier M, Laemmel E, Mirshahi M. Intra-arterial injection of particulate corticosteroids: mechanism of injury. Skeletal Radiology. 2023;52(10):1887-92. doi: 10.1007/s00256-022-04273-5.
208	Embase	Laricchiuta D, Picerni E, Markett S, Reuter M, Montag C. An Update on Premorbid Personality Traits and Brain Recovery: Another Aspect of Resilience. 2023. p. 347-65.
209	Embase	Lau C, Soletti GJ, Lawrence KM, Rahouma M, Iannacone E, Gambardella I, et al. Contemporary outcomes of open repair of acute complicated type B aortic dissection. Journal of Vascular Surgery. 2023;78(3):593-601.e4. doi: 10.1016/j.jvs.2023.04.042.
210	Embase	Lauinger A, Abou L, Mayr M, Peters J. Neurocognitive Disorders and Using Motor Cognitive Dual-Task Testing to Predict Future Falls: Study Protocol for a Systematic Review. Southern Medical Journal. 2023;116(7):615-7.
211	Embase	Lawrence D. Transanal irrigation to treat chronic constipation in patients with spinal cord injury: a case study. British journal of nursing (Mark Allen Publishing). 2023;32(19):944-7. doi: 10.12968/bjon.2023.32.19.944.
212	Embase	Layton J, Theiopoulou DC, Rutenberg D, Elshereye A, Zhang Y, Sinnott J, et al. Clinical Spectrum, Radiological Findings, and Outcomes of Severe Toxoplasmosis in Immunocompetent Hosts: A Systematic Review. Pathogens. 2023;12(4). doi: 10.3390/pathogens12040543.
213	Embase	Leaning D, Kaur G, Morgans AK, Ghouse R, Mirante O, Chowdhury S. Treatment landscape and burden of disease in metastatic castration-resistant prostate cancer: systematic and structured literature reviews. Frontiers in Oncology. 2023;13. doi: 10.3389/fonc.2023.1240864.
214	Embase	Lecouvet C, Geradon P, Banse X, Rausin G, Guyot N, Lecouvet FE. Non-traumatic complete cervical spine dislocation with severe fixed kyphosis: successful multidisciplinary approach to a challenging case. Journal of Medical Case Reports. 2024;18(1). doi: 10.1186/s13256-024-04446-x.
215	Embase	Lee SJ, Fan S, Guo M, Majdalany BS, Newsome J, Duszak R, et al. Prophylactic IVC filter placement in patients with severe intracranial, spinal cord, and orthopedic injuries at high thromboembolic event risk: A utilization and outcomes analysis of the National Trauma Data Bank. Clinical Imaging. 2022;91:134-40. doi: 10.1016/j.clinimag.2022.08.003.
216	Embase	Levy BE, Quattrone M, Castle JT, Doud AN, Draus JM, Worhunsky DJ. Injury Pattern and Outcomes Following All-Terrain Vehicle Accidents in Kentucky Children: A Retrospective Study. American Surgeon. 2023;89(12):5874-80. doi: 10.1177/00031348231173955.
217	Embase	Li B, Hao J, Zheng P, Ning G. Editorial: Advances in theranostics of CNS injuries and diseases: from basic research to clinical practice. Frontiers in Neuroscience. 2023;17. doi: 10.3389/fnins.2023.1255751.
218	Embase	Li H, Zhang J, Tan M, Yin Y, Song Y, Zhao Y, et al. Exosomes based strategies for cardiovascular diseases: Opportunities and challenges. Biomaterials. 2024;308. doi: 10.1016/j.biomaterials.2024.122544.
219	Embase	Li W, Wang B, Feng X, Hua W, Yang C. Preoperative management and postoperative complications associated with transoral decompression for the upper cervical spine. BMC Musculoskeletal Disorders. 2022;23(1). doi: 10.1186/s12891-022-05081-7.
220	Embase	Li Y, Fang B. Neural stem cell-derived extracellular vesicles: The light of central nervous system diseases. Biomedicine and Pharmacotherapy. 2023;165. doi: 10.1016/j.biopha.2023.115092.
221	Embase	Lin SJ, Overton CI, Jelley N, Cowin KD, Froehlich-Grobe K. EFFECTS OF A VIRTUALLY-DELIVERED PROGRAM ON BREATHING STRENGTH AND LUNG FUNCTION-A RETROSPECTIVE STUDY. Cardiopulmonary Physical Therapy Journal. 2023;34(1):a4-a5. doi: 10.1097/CPT.0000000000000219.
222	Embase	Liu J, Hu P, Liu Z, Wei F. Complications and local recurrence of chondrosarcoma and chordoma treated by total tumor resection in thoracic and lumbar spine. BMC Musculoskeletal Disorders. 2024;25(1). doi: 10.1186/s12891-024-07353-w.
223	Embase	Liu L, Zhang WJ, Xu SX, Guo WS, Yan RR, Jiang XH, et al. Propensity score matching comparing short-term nerve electrical stimulation to pulsed radiofrequency for herpes zoster-associated pain: A retrospective study. Frontiers in Molecular Neuroscience. 2022;15. doi: 10.3389/fnmol.2022.1069058.
224	Embase	Liu S, Wang N, Long Y, Wu Z, Zhou S. Zinc Homeostasis: An Emerging Therapeutic Target for Neuroinflammation Related Diseases. Biomolecules. 2023;13(3). doi: 10.3390/biom13030416.
225	Embase	Liu Y, Chen S, Liu S, Wallace KL, Zille M, Zhang J, et al. T-cell receptor signaling modulated by the co-receptors: Potential targets for stroke treatment. Pharmacological Research. 2023;192. doi: 10.1016/j.phrs.2023.106797.
226	Embase	Liu Y, Deng X, Zhu F, Zhu W, Wang Z. High fibrinogen and mixed proximal and distal thrombosis are associated with the risk of residual venous thrombosis in patients with posttraumatic deep vein thrombosis. Frontiers in Cardiovascular Medicine. 2023;10. doi: 10.3389/fcvm.2023.1003197.
227	Embase	Lobaina Delgado A, Delisle-Rodriguez D, Ferreira da Rocha A, Salvador Figueroa E, López-Delis A. Review on new approaches of neurorehabilitation therapies for patients with neurological disorders using pedaling devices. Neurologia Argentina. 2024;16(1):31-43. doi: 10.1016/j.neuarg.2024.02.001.
228	Embase	Lombardo S, McCrum M, Knudson MM, Moore EE, Kornblith L, Brakenridge S, et al. Weight-based enoxaparin thromboprophylaxis in young trauma patients: analysis of the CLOTT-1 registry. Trauma Surgery and Acute Care Open. 2024;9(1). doi: 10.1136/tsaco-2023-001230.
229	Embase	Lopez-Marco A, Adams B, Oo AY. Retrograde type A aortic dissection: A different evil. Interactive Cardiovascular and Thoracic Surgery. 2022;35(6). doi: 10.1093/icvts/ivac264.
230	Embase	Lv Q, Zhang X, Guo K, Hu D, Deng Z. Risk Factors for Pulmonary Infection and Nursing Interventions Post-Tracheostomy in Patients with Spinal Cord Injury. Infection and Drug Resistance. 2023;16:6691-701. doi: 10.2147/IDR.S418894.
231	Embase	Machnikowska-Sokołowska M, Myszczuk A, Wieszała E, Wieja-Błach D, Jamroz E, Paprocka J. Mucopolysaccharidosis Type 1 among Children—Neuroradiological Perspective Based on Single Centre Experience and Literature Review. Metabolites. 2023;13(2). doi: 10.3390/metabo13020209.
232	Embase	Maher JL, Whitmarsh C, Smith P, Taylor H, Fard A, Bilzon J. Feasibility study of high-intensity interval training to reduce cardiometabolic disease risks in individuals with acute spinal cord injury. BMJ Open. 2023;13(2). doi: 10.1136/bmjopen-2022-068507.
233	Embase	Majeed H, Nguyen A, Batool N, Kanevsky J, Frisch M, Policar M. GROUP A SPINAL EPIDURAL ABSCESS IN COVID INFECTION. Journal of Hospital Medicine. 2023;18:S646-S7. doi: 10.1002/jhm.13090.
234	Embase	Malhotra AK, Lozano CS, Shakil H, Smith CW, Ibrahim GM, Lebel DE, et al. Risk factors associated with in-hospital adverse events: a multicenter observational cohort study of 1853 pediatric patients with traumatic spinal cord injury. Journal of Neurosurgery: Pediatrics. 2023;32(6):701-9. doi: 10.3171/2023.8.PEDS23354.
235	Embase	Malik A, Sharma M, Johnson LB, Bhargava A. Gallbladder Empyema and Epidural Abscess Due to Salmonella Enteritidis After Treatment of Primary Infection: Case Report and Review of the Literature. Open Forum Infectious Diseases. 2023;10(8). doi: 10.1093/ofid/ofad432.
236	Embase	Mannarino M, Ferreira D, Cunha R, Capotorto F, Ferreira M. Multibranched Stent Graft Modification to Preserve Intercostal Arteries during Complex Endovascular Aortic Repair. Journal of Vascular Surgery. 2023;77(4):61S. doi: 10.1016/j.jvs.2023.01.163.
237	Embase	Mao L, Luan J, Yang Y, Si Y, Kan Y, Pan T, et al. The efficacy and safety of Gore conformable thoracic stent graft and Valiant Captivia thoracic stent graft for acute type B aortic dissection. International Journal of Cardiology. 2023;382:3-11. doi: 10.1016/j.ijcard.2023.03.060.
238	Embase	Marcondes GB, Cirillo-Penn NC, Tenorio ER, Adam DJ, Timaran C, Austermann MJ, et al. Multicenter Study to Evaluate Endovascular Repair of Extent I-III Thoracoabdominal Aneurysms Without Prophylactic Cerebrospinal Fluid Drainage. Annals of Surgery. 2023;278(2):E396-E404. doi: 10.1097/SLA.0000000000005653.
239	Embase	Maves RC, Kalil AC. Which trial do we need? Doxycycline in combination with ceftriaxone for the treatment of community-acquired pneumonia. Clinical Microbiology and Infection. 2023;29(6):673-5. doi: 10.1016/j.cmi.2023.02.020.
240	Embase	Mayr B, Felber M, Frey V, Renz N, Schwenker K, Trinka E, et al. Cardiovascular Risk Markers in Patients with Spinal Cord Injury: The Austrian Wheelchair Dancer Study. European journal of preventive cardiology. 2023. doi: 10.1093/eurjpc/zwad128.
241	Embase	Mazur MD, Hamner JW, Anand AN, Taylor JA. Cardiorespiratory Effects of Yogic Versus Slow Breathing in Individuals with a Spinal Cord Injury: An Exploratory Cohort Study. Journal of Integrative and Complementary Medicine. 2024. doi: 10.1089/jicm.2023.0641.
242	Embase	McCormick BJ, Keihani S, Hagedorn J, Selph JP, Figler BD, Johnsen NV, et al. A multicenter prospective cohort study of endoscopic urethral realignment versus suprapubic cystostomy after complete pelvic fracture urethral injury. Journal of Trauma and Acute Care Surgery. 2023;94(2):344-9. doi: 10.1097/TA.0000000000003774.
243	Embase	McLain AB, Zhang L, Troncale J, Chen YY, Kalpakjan C. Pregnancy, labor, and delivery outcomes of women with and without spinal cord injury. Journal of Spinal Cord Medicine. 2023;46(3):405-13. doi: 10.1080/10790268.2021.2018155.
244	Embase	McMillan DW, Bigford GE, Farkas GJ. The Physiology of Neurogenic Obesity: Lessons from Spinal Cord Injury Research. Obesity Facts. 2023;16(4):313-25. doi: 10.1159/000530888.
245	Embase	Meade MA, Yin Z, Lin P, Kamdar N, Rodriguez G, McKee M, et al. Type 2 Diabetes Increases the Risk of Serious and Life-Threatening Conditions Among Adults With Traumatic Spinal Cord Injury. Mayo Clinic Proceedings: Innovations, Quality and Outcomes. 2023;7(5):452-61. doi: 10.1016/j.mayocpiqo.2023.08.002.
246	Embase	Meertens MM, Tenorio ER, Lemmens CC, Marcondes GB, Lima GBB, Schurink GWH, et al. Safety of Percutaneous Femoral Access for Endovascular Aortic Aneurysm Repair Through Previously Surgically Exposed or Repaired Femoral Arteries. Journal of Endovascular Therapy. 2023;30(5):730-8. doi: 10.1177/15266028221092980.
247	Embase	Mehra JM, Tolbert MK, Guadiano P, Steiner JM, Moore GE, Lewis MJ. Double-blinded placebo-controlled clinical trial of prophylactic omeprazole in dogs treated surgically for acute thoracolumbar intervertebral disc extrusion. Journal of Veterinary Internal Medicine. 2023;37(2):586-97. doi: 10.1111/jvim.16642.
248	Embase	Metcalfe A, Dennis MM, Ramsay EC, Cushing A. Spinal disease in a captive population of Panthera species: Review of 86 cases (2003–2021). Veterinary Pathology. 2024;61(2):248-55. doi: 10.1177/03009858231203313.
249	Embase	Miranda-Lloret P, Simal-Julian JA, de San Román-Mena LP, Ramírez EP, Pancucci G, Asunción CB. CSF leak after pediatric endoscopic endonasal expanded approaches: a series review. Child's Nervous System. 2024;40(1):181-8. doi: 10.1007/s00381-023-06103-y.
250	Embase	Mitani K, Minami M, Takahashi T, Toyoda M, Kanematsu R, Hanakita J. Acute cervical epidural abscess with concurrent calcium pyrophosphate deposition after cervical spinal surgery: A case report. Surgical Neurology International. 2024;15. doi: 10.25259/SNI_740_2023.
251	Embase	Mitchell J, Abdelhakim N, Nagib P, Grossbach AJ, Bourekas E, Bhandary S, et al. Reducing the Risk of Spinal Cord Injury in Patients With Asymptomatic Cervical Stenosis Undergoing Cardiac and Vascular Surgery. Journal of Cardiothoracic and Vascular Anesthesia. 2023;37(7):1298-303. doi: 10.1053/j.jvca.2023.02.037.
252	Embase	Mohamadian M, Parsamanesh N, Chiti H, Sathyapalan T, Sahebkar A. Protective effects of curcumin on ischemia/reperfusion injury. Phytotherapy Research. 2022;36(12):4299-324. doi: 10.1002/ptr.7620.
253	Embase	Morton S, Wareham G, Sherren P. When can an enhanced critical care team add value to equestrian related incidents? A retrospective observational study. Injury. 2023;54(9). doi: 10.1016/j.injury.2023.110885.
254	Embase	Mouchtouris N, Luck T, Locke K, Hines K, Franco D, Yudkoff C, et al. Comparison of 5-Item and 11-Item Modified Frailty Index as Predictors of Functional Independence in Patients With Spinal Cord Injury. Global Spine Journal. 2023. doi: 10.1177/21925682231211279.
255	Embase	Muralidharan A, Gong D, Piche JD, Al-Saidi N, Hey HWD, Aleem I. Multilevel Cervical Disk Arthroplasty: Moving beyond Two Levels. Clinical Spine Surgery. 2023;36(9):363-8. doi: 10.1097/BSD.0000000000001527.
256	Embase	Nageswaran L, Wolfe D, Graham L, Bateman A. “The heart truth” about sociodemographic reporting in cardiometabolic disease risk reduction efforts in spinal cord injury rehabilitation: A scoping review. Archives of Physical Medicine and Rehabilitation. 2024;105(4):e182. doi: 10.1016/j.apmr.2024.02.629.
257	Embase	Nalla S, Huang K, Spangenberg J, Chen L, Jayabalan P. The demographic and disability characteristics of individuals who regularly attend an urban adaptive fitness center: An observational study. PM and R. 2022;14(12):1454-60. doi: 10.1002/pmrj.12720.
258	Embase	Nappi F, Gambardella I, Singh SSA, Salsano A, Santini F, Spadaccio C, et al. Survival following acute type A aortic dissection: a multicenter study. Journal of Thoracic Disease. 2023;15(12):6604-22. doi: 10.21037/jtd-23-1137.
259	Embase	Negosanti L, Landi S, Gaiani L, Capirossi R, Battilana M, Sgarzani R. Reconstructive procedure for treatment of trochanteric pressure ulcers in spinal-cord-injured patients. European Journal of Plastic Surgery. 2023;46(6):1213-7. doi: 10.1007/s00238-023-02086-w.
260	Embase	Neuhauser C, Sailer CO, Najmanova K, Baumberger M, Paez-Granados D, Schaefer DJ, et al. Risk constellation of hospital acquired pressure injuries in patients with a spinal cord injury/ disorder - focus on time since spinal cord injury/ disorder and patients’ age. Spinal Cord. 2023;61(8):453-9. doi: 10.1038/s41393-023-00910-5.
261	Embase	Niimi A, Akiyama Y, Homma Y, Kume H. The impact of arterial stiffness on under active bladder. European Urology. 2023;83:S31-S2. doi: 10.1016/S0302-2838(23)00079-9.
262	Embase	Nisi F, Carenzo L, Ruggieri N, Reda A, Pascucci MG, Pignataro A, et al. The anesthesiologist's perspective on emergency aortic surgery: Preoperative optimization, intraoperative management, and postoperative surveillance. Seminars in Vascular Surgery. 2023;36(2):363-79. doi: 10.1053/j.semvascsurg.2023.04.017.
263	Embase	Nobles K, Norby K, Small K, Kumar MA. Early Mobilization in Neurocritical Care. Current Treatment Options in Neurology. 2024;26(2):13-34. doi: 10.1007/s11940-023-00779-y.
264	Embase	Norouzi J, Pelliccia A, Taghavi SH, Mahmoodkhani MR, Anvari M. Electrocardiographic findings and cardiovascular risk profile in paralympic athletes. European Journal of Cardiovascular Nursing. 2023;22:i77-i8. doi: 10.1093/eurjcn/zvad064.151.
265	Embase	Noushad MA. Brown sequard syndrome secondary to spontaneous spinal cord infarction. Journal of the Neurological Sciences. 2023;455. doi: 10.1016/j.jns.2023.122398.
266	Embase	O'Driscoll CS, Hughes AJ, Davey MS, Queally JM, O'Daly BJ. Total Hip Arthroplasty in Patients With Neurological Conditions: A Systematic Review. Arthroplasty Today. 2023;19. doi: 10.1016/j.artd.2022.11.001.
267	Embase	Ogino H, Okita Y, Uchida N, Kato M, Miyamoto S, Matsuda H, et al. Comparative study of Japanese frozen elephant trunk device for open aortic arch repairs. Journal of Thoracic and Cardiovascular Surgery. 2022;164(6):1681-92.e2. doi: 10.1016/j.jtcvs.2021.03.079.
268	Embase	Okemuo AJ, Gallagher D, Dairo YM. Effects of rebound exercises on balance and mobility of people with neurological disorders: A systematic review. PLoS ONE. 2023;18(10 October). doi: 10.1371/journal.pone.0292312.
269	Embase	Onobun M, Patel D, Valentin J, Bowser C, Apergis GA. SPONTANEOUS EPIDURAL HEMATOMA RESULTING IN SPINAL CORD COMPRESSION. Chest. 2023;164(4):A2951-A2. doi: 10.1016/j.chest.2023.07.1933.
270	Embase	Pace K, Farrugia M. Risk stratification for renal deterioration in the neurogenic bladder patient: Should it be a prerequisite for patient selection in video-urodynamic studies? Journal of Clinical Urology. 2023;16(5):490-6. doi: 10.1177/20514158211068293.
271	Embase	Padodara J, Wulff A, Hammad A, Skaf R, Schöneich G, Tanaka C, et al. Malperfusion complicating type B aortic dissection (TBAD) treated by balloon fenestration of the dissection flap and true lumen stenting. CardioVascular and Interventional Radiology. 2023;46:S8. doi: 10.1007/s00270-022-03336-3.
272	Embase	Palladino L, Ruotolo I, Berardi A, Carlizza A, Galeoto G. Efficacy of aquatic therapy in people with spinal cord injury: a systematic review and meta-analysis. Spinal Cord. 2023;61(6):317-22. doi: 10.1038/s41393-023-00892-4.
273	Embase	Park AJ, Fandl HK, Garcia VP, Coombs GB, DeSouza NM, Greiner JJ, et al. Differential Expression of Vascular-Related MicroRNA in Circulating Endothelial Microvesicles in Adults With Spinal Cord Injury: A Pilot Study. Topics in spinal cord injury rehabilitation. 2023;29(2):34-42. doi: 10.46292/sci22-00032.
274	Embase	Park AJ, Garcia V, Berry A, Cardenas H, Greiner J, DeSouza C. Increase in soluble cell adhesion molecules early after spinal cord injury. Vascular Medicine. 2022;27(6):631-2. doi: 10.1177/1358863X221127748.
275	Embase	Park AJ, Garcia VP, Greiner JJ, Berry AR, Cardenas HL, Wegerson KN, et al. Development of a Hypercoagulable-Hypofibrinolytic State Early After Spinal Cord Injury. Archives of Physical Medicine and Rehabilitation. 2023. doi: 10.1016/j.apmr.2023.11.001.
276	Embase	Parks JJ, Naar L, Bokenkamp M, van Erp IAM, Mikdad S, Maurer LR, et al. Preperitoneal Pelvic Packing is Associated With Increased Risk of Venous Thromboembolism. Journal of Surgical Research. 2022;280:85-93. doi: 10.1016/j.jss.2022.06.075.
277	Embase	Partha Sarathi CI, Sinha A, Rafati Fard A, Bhatti F, Rujeedawa T, Ahmed S, et al. The significance of metabolic disease in degenerative cervical myelopathy: a systematic review. Frontiers in Neurology. 2024;15. doi: 10.3389/fneur.2024.1301003.
278	Embase	Pasipanodya EC, Teranishi R, Dirlikov B, Duong T, Huie H. Characterizing Profiles of TBI Severity: Predictors of Functional Outcomes and Well-Being. Journal of Head Trauma Rehabilitation. 2023;38(1):E65-E78. doi: 10.1097/HTR.0000000000000791.
279	Embase	Paul V, Kling K, Santoiemma PP. A rare anaerobic cause of vertebral osteomyelitis and psoas abscess: A case study. IDCases. 2023;34. doi: 10.1016/j.idcr.2023.e01900.
280	Embase	Pei F, Wei J, Yao Y, Wu H, Chen Z. Predictive value of preoperative platelet count and D-dimer levels for spinal cord injury following acute type a aortic dissection. Journal of cardiothoracic surgery. 2024;19(1):121. doi: 10.1186/s13019-024-02597-y.
281	Embase	Pelletier J, Sugar D, Koyfman A, Long B. Multiple Sclerosis: An Emergency Medicine-Focused Narrative Review. Journal of Emergency Medicine. 2024;66(4):e441-e56. doi: 10.1016/j.jemermed.2023.12.003.
282	Embase	Peng S, Zhang M, Jin J, MacCormick AD. The effectiveness of venous thromboembolism prophylaxis interventions in trauma patients: A systematic review and network meta-analysis. Injury. 2023;54(12). doi: 10.1016/j.injury.2023.111078.
283	Embase	Peters J, Lauinger A, Mayr M, Ginell K, Abou L. Dual-task assessments for predicting future falls in neurologic conditions: A systematic review. American journal of physical medicine & rehabilitation. 2024. doi: 10.1097/PHM.0000000000002452.
284	Embase	Peterss S, Stana J, Rantner B, Buech J, Radner C, Konstantinou N, et al. Expert opinion: How to treat type IA endoleakage. Asian Cardiovascular and Thoracic Annals. 2023;31(7):604-14. doi: 10.1177/02184923231154742.
285	Embase	Pozza DH, Tavares I, Cruz CD, Fonseca S. Spinal Cord Injury and Complications Related to Neuraxial Anaesthesia Procedures: A Systematic Review. International Journal of Molecular Sciences. 2023;24(5). doi: 10.3390/ijms24054665.
286	Embase	Pradhyumnan H, Perez GG, Patel SH, Blaya MO, Bramlett HM, Raval AP. A Perspective on Hormonal Contraception Usage in Central Nervous System Injury. Journal of Neurotrauma. 2024;41(5-6):541-51. doi: 10.1089/neu.2023.0219.
287	Embase	Punzi V, Leone M, Giudici R, Brioni M, Bassi G, Martinet C, et al. Prevalence of spinal injury in trauma patients with hemodynamic or neurological instability: 3-year analysis of data from Lombardia (Italy) trauma registry (LTR). Intensive Care Medicine Experimental. 2023;11. doi: 10.1186/s40635-023-00546-y.
288	Embase	Raguindin PF, Mueller G, Stoyanov J, Eriks-Hoogland I, Jordan X, Stojic S, et al. Burden of Cardiovascular Risk in Individuals With Spinal Cord Injury and Its Association With Rehabilitation Outcomes: Results From the Swiss Spinal Cord Injury Cohort. American journal of physical medicine & rehabilitation. 2023;102(12):1043-54. doi: 10.1097/PHM.0000000000002276.
289	Embase	Raguindin PF, Stoyanov J, Eriks-Hoogland I, Stucki G, Jordan X, Schubert M, et al. Cardiometabolic risk profiling during spinal cord injury rehabilitation: A longitudinal analysis from the Swiss Spinal Cord Injury (SwiSCI) cohort. PM and R. 2023;15(6):715-30. doi: 10.1002/pmrj.12857.
290	Embase	Rahmani R, Eaddy S, Stegelmann SD, Skrobot G, Andreshak T. Chemical prophylaxis and venous thromboembolism following elective spinal surgery: A systematic review and meta-analysis. North American Spine Society Journal. 2024;17. doi: 10.1016/j.xnsj.2023.100295.
291	Embase	Ramalingam S, Prabhakaran SY, Sivakumar S, Senthil A, Arora H, Priyesh P. A UNIQUE CASE OF PNEUMOTHORAX CAUSED BY ACUPUNCTURE. Journal of Hospital Medicine. 2023;18:S730. doi: 10.1002/jhm.13090.
292	Embase	Ramos GB, Ranzani Martins R, De Souza JCC, De Sáe Benevides Falcão FC, Lopes CCB, Gargioni De Andrade AL, et al. Spinal Cord Injury, Vertebral Artery Dissection, and Cerebellar Strokes after Chiropractic Manipulation. Neurology. 2022;99(22):995-6. doi: 10.1212/WNL.0000000000013078.
293	Embase	Regnier L, Wilkinson AN. Common oncologic emergencies. Canadian Family Physician. 2023;69(1):28-32. doi: 10.46747/cfp.690128.
294	Embase	Richley Geigle P, Ogonowska-Slodownik A, Smith JE, James K, Scott WH. Metabolic and cardiopulmonary impact of aquatic exercise and nutritional guidance for four individuals with chronic motor incomplete spinal cord injury: a case series. Physiotherapy theory and practice. 2023;39(7):1553-62. doi: 10.1080/09593985.2022.2042632.
295	Embase	Rietchel L, Ramirez AL, Hocaloski S, Elliott S, Walter M, Krassioukov AV. Characterization of heart rate changes associated with autonomic dysreflexia during penile vibrostimulation and urodynamics. Spinal Cord. 2023;61(1):8-14. doi: 10.1038/s41393-022-00843-5.
296	Embase	Robertson B, Lane R, Lannin N, Laver K, Barr C. A Systematic Review of Outcomes Measured Following New Wheelchair and Seating-Prescription Interventions in Adults. Archives of Rehabilitation Research and Clinical Translation. 2023;5(1). doi: 10.1016/j.arrct.2022.100249.
297	Embase	Rogers FB, Larson NJ, Rhone A, Amaya D, Olson-Bullis BA, Blondeau BX. Comprehensive Review of Current Pain Management in Rib Fractures With Practical Guidelines for Clinicians. Journal of Intensive Care Medicine. 2023;38(4):327-39. doi: 10.1177/08850666221148644.
298	Embase	Rogers RT, Lemmens CC, Tenorio ER, Schurink GWH, DeMartino RR, Oderich GS, et al. Fenestrated/branched endovascular aortic repair using unilateral femoral access in patients with iliac occlusive disease. Journal of Vascular Surgery. 2023;77(3):722-30. doi: 10.1016/j.jvs.2022.10.049.
299	Embase	Rosario ER, Thomas D, Do A, Nordholm E. Casa Colina Fall Risk Assessment Scale—Revised: Predicting Falls in Inpatient Rehabilitation Facilities. Archives of Rehabilitation Research and Clinical Translation. 2022;4(4). doi: 10.1016/j.arrct.2022.100233.
300	Embase	Rosner J, de Andrade DC, Davis KD, Gustin SM, Kramer JLK, Seal RP, et al. Central neuropathic pain. Nature Reviews Disease Primers. 2023;9(1). doi: 10.1038/s41572-023-00484-9.
301	Embase	Rottler A, Dang YL, Hooi WF, Burrows D, Kok HK, Crompton D. Cervical cord infarction mimicking migraine in a patient with vertebral artery dissection. Medical Journal of Australia. 2023;218(3):111-2. doi: 10.5694/mja2.51814.
302	Embase	Rubin DB, Ajiboye AB, Barefoot L, Bowker M, Cash SS, Chen D, et al. Interim Safety Profile from the Feasibility Study of the BrainGate Neural Interface System. Neurology. 2023;100(11):E1177-E92. doi: 10.1212/WNL.0000000000201707.
303	Embase	Ryce AL, Lee SJ, Ahmed O, Majdalany BS, Kokabi N. Contemporary Use of Prophylactic Inferior Vena Cava Filters in Patients With Severe Traumatic Injuries and High Thromboembolic Event Risk. Journal of the American College of Radiology. 2024. doi: 10.1016/j.jacr.2023.12.020.
304	Embase	Sachdeva R, Hosseinzadeh A, Rizzardo A, Maharaj A, Berger M, Krassioukov A. No pain, no strain: Targin® mitigates pain and constipation following spinal cord injury. Annals of Clinical and Translational Neurology. 2023;10(3):453-8. doi: 10.1002/acn3.51734.
305	Embase	Samejima S, Shackleton C, Malik RN, Cao K, Bohorquez A, Nightingale TE, et al. Spinal Cord Stimulation Prevents Autonomic Dysreflexia in Individuals with Spinal Cord Injury: A Case Series. Journal of Clinical Medicine. 2023;12(8). doi: 10.3390/jcm12082897.
306	Embase	Sandhu MRS, David WB, Reeves BC, Sherman JJZ, Craft S, Jayaraj C, et al. Impact of insurance status on healthcare resource utilization and outcomes in adolescent patients presenting with spinal cord injuries. Journal of Neurosurgery: Pediatrics. 2023;32(3):294-301. doi: 10.3171/2023.2.PEDS22506.
307	Embase	Sarafis ZK, Squair JW, Barak OF, Coombs GB, Soriano JE, Larkin-Kaiser KA, et al. Common carotid artery responses to the cold-pressor test are impaired in individuals with cervical spinal cord injury. American journal of physiology Heart and circulatory physiology. 2022;323(6):H1311-H22. doi: 10.1152/ajpheart.00261.2022.
308	Embase	Sasagawa T, Yokogawa N, Hayashi H, Tsuchiya H, Ando K, Nakashima H, et al. A multicenter study of 1-year mortality and walking capacity after spinal fusion surgery for cervical fracture in elderly patients. BMC Musculoskeletal Disorders. 2022;23(1). doi: 10.1186/s12891-022-05752-5.
309	Embase	Schattner M. Sleep like a bear. Science. 2023;380(6641):133-4. doi: 10.1126/science.adh3276.
310	Embase	Schellenberg M, Costantini T, Joseph B, Price MA, Bernard AC, Haut ER. Timing of venous thromboembolism prophylaxis initiation after injury: Findings from the consensus conference to implement optimal VTE prophylaxis in trauma. Journal of Trauma and Acute Care Surgery. 2023;94(3):484-9. doi: 10.1097/TA.0000000000003847.
311	Embase	Schott W, Tao S, Shea L. Prevalence of high-risk conditions for severe COVID-19 among Medicaid-enrolled children with autism and mental health diagnoses in the United States. Autism. 2023;27(7):2145-57. doi: 10.1177/13623613231155265.
312	Embase	Scott AJ, Correa AB, Bisby MA, Dear BF. Depression and Anxiety Trajectories in Chronic Disease: A Systematic Review and Meta-Analysis. Psychotherapy and Psychosomatics. 2023;92(4):227-42. doi: 10.1159/000533263.
313	Embase	Seethi F, Nandini G, Sebastian NM, Ajith V, Krishnan NP, Salim A. Mental Health among Patients with Traumatic Spinal Cord Injury. NeuroQuantology. 2024;22(2):48-57. doi: 10.48047/nq.2024.22.2.NQ24005.
314	Embase	Seethi F, Nandini G, Sebastian NM, Ajith V, Krishnan NP, Salim A. Dependency among Traumatic Spinal Cord Injury Patients in Malappuram. NeuroQuantology. 2024;22(2):58-62. doi: 10.48047/nq.2024.22.2.NQ24006.
315	Embase	Segura MJ, Talarico ME, Miranda MÁ, Noel MA. Analysis of Intraoperative Motor Evoked Potential Changes and Surgical Interventions in 513 Pediatric Spine Surgeries. Journal of Clinical Neurophysiology. 2024;41(2):161-8. doi: 10.1097/WNP.0000000000000944.
316	Embase	Serikyaku H, Yara T, Higa S. Bilateral persistent intersegmental artery in a patient with posterior atlantoaxial subluxation after subaxial cervical laminoplasty. International Journal of Surgery Case Reports. 2023;102. doi: 10.1016/j.ijscr.2022.107796.
317	Embase	Shah AA, Devana SK, Lee C, Olson TE, Upfill-Brown A, Sheppard WL, et al. Development and External Validation of a Risk Calculator for Prediction of Major Complications and Readmission After Anterior Cervical Discectomy and Fusion. Spine. 2023;48(7):460-7. doi: 10.1097/BRS.0000000000004531.
318	Embase	Shang Z, Wanyan P, Zhang B, Wang M, Wang X. Incidence and risk factors of deep vein thrombosis in patients with spinal cord injury: a systematic review with meta-analysis. Frontiers in Cardiovascular Medicine. 2023;10. doi: 10.3389/fcvm.2023.1153432.
319	Embase	Sharma A, Muresanu DF, Tian ZR, Nozari A, Lafuente JV, Buzoianu AD, et al. Co-Administration of Nanowired Monoclonal Antibodies to Inducible Nitric Oxide Synthase and Tumor Necrosis Factor Alpha Together with Antioxidant H-290/51 Reduces SiO2 Nanoparticles-Induced Exacerbation of Pathophysiology of Spinal Cord Trauma. 2023. p. 195-229.
320	Embase	Sharma N, Hlaing H, Rushdi A, Rutter C, Sharkey L, Massey D, et al. Painful hands in a multi visceral transplant patient. Transplantation. 2023;107:88. doi: 10.1097/01.tp.0000946064.14747.c1.
321	Embase	Shigematsu H, Ando M, Kobayashi K, Yoshida G, Funaba M, Morito S, et al. Efficacy of D-Wave Monitoring Combined With the Transcranial Motor-Evoked Potentials in High-Risk Spinal Surgery: A Retrospective Multicenter Study of the Monitoring Committee of the Japanese Society for Spine Surgery and Related Research. Global Spine Journal. 2023;13(8):2387-95. doi: 10.1177/21925682221084649.
322	Embase	Shin DA, Lee SH, Oh S, Yoo C, Yang HJ, Jeon I, et al. Probabilistic graphical modelling using Bayesian networks for predicting clinical outcome after posterior decompression in patients with degenerative cervical myelopathy. Annals of Medicine. 2023;55(1). doi: 10.1080/07853890.2023.2232999.
323	Embase	Siglioccolo A, Gammaldi R, Vicinanza V, Galardo A, Caterino V, Palmese S, et al. Advance in hyperbaric oxygen therapy in spinal cord injury. Chinese Journal of Traumatology - English Edition. 2023. doi: 10.1016/j.cjtee.2023.05.002.
324	Embase	Singh A, Kumar S, Piryani N. DIABETIC KETOACIDOSIS LEADING TO SPINAL CORD INFARCTION AND TETRAPLEGIA. Journal of Hospital Medicine. 2023;18:S620. doi: 10.1002/jhm.13090.
325	Embase	Sinha S. Follow-up for the upper urinary tract in patients with high-risk neurogenic lower urinary tract dysfunction. World journal of urology. 2023;41(11):3309-16. doi: 10.1007/s00345-023-04602-w.
326	Embase	Sinnott M, Fernando R. Postpartum Neuropathies. Current Anesthesiology Reports. 2023;13(2):49-58. doi: 10.1007/s40140-023-00550-8.
327	Embase	Smeltz AM, Farber MA, Parodi FE, An X, Kirsch RJ, Hipp JS, et al. Comparison of Landmark-Guided Versus Fluoroscopy-Guided Cerebrospinal Fluid Drain-Related Complications After Aortic Repairs. Journal of Cardiothoracic and Vascular Anesthesia. 2023;37(9):1707-13. doi: 10.1053/j.jvca.2023.05.048.
328	Embase	Sneij A, Farkas GJ, Carino Mason MR, Gater DR. Nutrition Education to Reduce Metabolic Dysfunction for Spinal Cord Injury: A Module-Based Nutrition Education Guide for Healthcare Providers and Consumers. Journal of Personalized Medicine. 2022;12(12). doi: 10.3390/jpm12122029.
329	Embase	Son SM, Okada R, Fresquez Z, Formanek B, Mertz K, Wang JC, et al. The Effect of Hyperlipidemia as a Risk Factor on Postoperative Complications in Patients Undergoing Anterior Cervical Discectomy and Fusion. Clinical Spine Surgery. 2023;36(10):E530-E5. doi: 10.1097/BSD.0000000000001513.
330	Embase	Song G, Liu G, Jiang L, Han J, Zhang G. A Meta-analysis of repetitive transcranial magnetic therapy in patients with post-traumatic stress disorder. Chinese Journal of Tissue Engineering Research. 2022;26(32):5196-200. doi: 10.12307/2022.935.
331	Embase	Soto-Lara M, Silva-Loredo M, Monroy-Córdoba JR, Flores-Ordoñez P, Cervera-Delgadillo NG, Carrillo-Mora P. Alternative medicine therapies in neurological disorders: Prevalence, reasons and associated factors. A systematic review. Complementary Therapies in Medicine. 2023;73. doi: 10.1016/j.ctim.2023.102932.
332	Embase	Sousa LHP, Souza DA, Corso RB, Reis BS, De Souza TS, De Ulhoa Barbosa TMJ. Initial Experience of a Single-Center with the Frozen Elephant Trunk Procedure in 21 Patients with Complex Aortic Disease. Brazilian Journal of Cardiovascular Surgery. 2023;38(5):15.
333	Embase	Stanley AL, Jones TJ, Dasic D, Kakarla S, Kolli S, Shanbhag S, et al. Five-year mortality after traumatic central cord syndrome in Wales. Bone and Joint Journal. 2023;105 E(8):920-7. doi: 10.1302/0301-620X.105B8.BJJ-2022-1104.R2.
334	Embase	Stephens EH, Pochettino A. Commentary: Frozen elephant trunk for acute dissection: Ready for prime time? Journal of Thoracic and Cardiovascular Surgery. 2022;164(5):1410-1. doi: 10.1016/j.jtcvs.2020.12.038.
335	Embase	Stephenson M, Ohlsson H, Lannoy S, Sundquist J, Sundquist K, Edwards AC. Clarifying the relationship between physical injuries and risk for suicide attempt in a Swedish national sample. Acta Psychiatrica Scandinavica. 2024;149(5):389-403. doi: 10.1111/acps.13675.
336	Embase	Stojic S, Eriks-Hoogland I, Gamba M, Valido E, Minder B, Chatelan A, et al. Mapping of Dietary Interventions Beneficial in the Prevention of Secondary Health Conditions in Spinal Cord Injured Population: A Systematic Review. Journal of Nutrition, Health and Aging. 2023;27(7):524-41. doi: 10.1007/s12603-023-1937-6.
337	Embase	Su D, Chong Z, Ran R, Peng X, Hou L, Zong Q, et al. Spinal subdural hematoma in a patient with immune thrombocytopenic purpura following microvascular decompression: a rare case report. Journal of International Medical Research. 2023;51(4). doi: 10.1177/03000605221121952.
338	Embase	Subramanian V, Madhusudan Soni B, Hughes PL, Khadr RN. Delay in diagnosis of urethral perforation due to catheterisation in a person with cervical spinal cord injury. Importance of (1) imaging studies done promptly for detection and documentation of urethral trauma, (2) Urethrotech catheterisation device to minimise urethral trauma and achieve successful catheterisation: A case report. Internatio…
339	Embase	Sucar-Marquez J, Rippey P. Friday Night Palsy Saturday Morning Mystery. Clinical Journal of Sport Medicine. 2023;33(3):e74. doi: 10.1097/JSM.0000000000001125.
340	Embase	Sufali G, Faggioli G, Caputo S, Falzetti L, Tosini G, Girolami M, et al. Classification of Vascular Involvement in Oncological Spine Surgery. Journal of Vascular Surgery. 2023;77(6):e169-e70. doi: 10.1016/j.jvs.2023.03.234.
341	Embase	Sui W, Rompsaithong U, Pepic L, Yang H, Chang K, Balakrishnan A, et al. Preoperative Antibiotic Duration Has no Impact on Postoperative Infectious Complication Rate After Ureteroscopy in High Risk Patients. Journal of Endourology. 2023;37:A78. doi: 10.1089/end.2023.36001.abstracts.
342	Embase	Sulistyaningsih K, Jatiman T, Himawan Limanto D. Open vs. Endovascular Revascularisation of Left Subclavian Artery in TEVAR: Systematic Review and Meta-Analysis. EJVES Vascular Forum. 2024;61:S36-S7. doi: 10.1016/j.ejvsvf.2024.01.048.
343	Embase	Suzuki H, Funaba M, Imajo Y, Yokogawa N, Sasagawa T, Ando K, et al. Blunt Cerebrovascular Injury in the Elderly With Traumatic Cervical Spine Injuries: Results of a Retrospective Multi-Center Study of 1512 Cases in Japan. Journal of Neurotrauma. 2023;40(11-12):1164-72. doi: 10.1089/neu.2022.0180.
344	Embase	Suzuki Y, Zhou S, Ota Y, Harrington M, Miyagi E, Takagi H, et al. Toxicity profiles of antibody-drug conjugates for anticancer treatment: a systematic review and meta-analysis. JNCI Cancer Spectrum. 2023;7(5). doi: 10.1093/jncics/pkad069.
345	Embase	Takahashi A, Maruhashi T, Oi M, Kitamura R, Yamamoto D, Kurihara Y, et al. Multiple trauma complicated by traumatic vertebral artery injury without cervical vertebral injury: A case report. Trauma Case Reports. 2023;47. doi: 10.1016/j.tcr.2023.100896.
346	Embase	Talebi M, Mohammadi Vadoud SA, Haratian A, Talebi M, Farkhondeh T, Pourbagher-Shahri AM, et al. The interplay between oxidative stress and autophagy: focus on the development of neurological diseases. Behavioral and Brain Functions. 2022;18(1). doi: 10.1186/s12993-022-00187-3.
347	Embase	Tate DG, Forchheimer M, Reber L, Meade M, Tan N, Clarke P. Factors enabling comorbidities and secondary conditions in older adults with spinal cord injury. Journal of Spinal Cord Medicine. 2023;46(6):929-40. doi: 10.1080/10790268.2022.2108662.
348	Embase	Tetreault LA, Kwon BK, Evaniew N, Alvi MA, Skelly AC, Fehlings MG. A Clinical Practice Guideline on the Timing of Surgical Decompression and Hemodynamic Management of Acute Spinal Cord Injury and the Prevention, Diagnosis, and Management of Intraoperative Spinal Cord Injury: Introduction, Rationale, and Scope. Global Spine Journal. 2024;14(3_suppl):10S-24S. doi: 10.1177/21925682231183969.
349	Embase	Thapa P, Bhattarai M, Sharma Paudel B, Sharma P, Kunwar P, Poudel S, et al. Early experience with percutaneous balloon kyphoplasty for treatment of osteoporotic vertebral compression fracture in Nepal: A case report. Clinical Case Reports. 2023;11(9). doi: 10.1002/ccr3.7852.
350	Embase	Thapa S, Rhoades R. Value of Inpatient Inherited Thrombophilia Testing Following Acute VTE: A 3-Year Retrospective Study. Blood. 2022;140:7873-4. doi: 10.1182/blood-2022-162310.
351	Embase	Théo M, Aurélie B, Etienne G, Bertrand Sandrine S, Clément M, Jean-René C. Muscarinic cholinergic modulation of cardiovascular variables in spinal cord injured rats. Experimental Neurology. 2023;363. doi: 10.1016/j.expneurol.2023.114369.
352	Embase	Thienel M, Müller-Reif JB, Zhang Z, Ehreiser V, Huth J, Shchurovska K, et al. Immobility-associated thromboprotection is conserved across mammalian species from bear to human. Science. 2023;380(6641):178-87. doi: 10.1126/science.abo5044.
353	Embase	Tran Y, Tang D, Lo C, Macken O, Newall J, Bierbaum M, et al. Establishing multifactorial risk factors for adult-onset hearing loss: A systematic review with topic modelling and synthesis of epidemiological evidence. Preventive Medicine. 2024;180. doi: 10.1016/j.ypmed.2024.107882.
354	Embase	Tsuji O, Suda K, Michikawa T, Takahata M, Ozaki M, Konomi T, et al. Risk factors of AIS C incomplete cervical spinal cord injury for poor prognosis—The significance of anorectal evaluation. Journal of Orthopaedic Science. 2023;28(6):1227-33. doi: 10.1016/j.jos.2022.10.007.
355	Embase	Turco F, Di Prima L, Pisano C, Poletto S, De Filippis M, Crespi V, et al. How to Improve the Quality of Life of Patients with Prostate Cancer Treated with Hormone Therapy? Research and Reports in Urology. 2023;15:9-26. doi: 10.2147/RRU.S350793.
356	Embase	Tzen YT, Champagne PT, Rao V, Wang J, Tan WH, Klakeel M, et al. Utilisation of skin blood flow as a precursor for pressure injury development in persons with acute spinal cord injury: A proof of concept. International Wound Journal. 2022;19(8):2191-9. doi: 10.1111/iwj.13829.
357	Embase	Ugiliweneza B, Boakye M, Ohri SS, Whittemore SR, Hetman M. Associations Between Diurnal Timing of Spinal Cord Injury and Its Etiology and Co-Morbidities. Journal of Neurotrauma. 2023;40(17-18):1959-69. doi: 10.1089/neu.2022.0411.
358	Embase	Ushiku C, Suda K, Michikawa T, Harmon SM, Komatsu M, Tsuji O, et al. Incidence and Risk Factors for Pneumonia in the Chronic Phase of Cervical Spinal Cord Injury with Complete Motor Paralysis. Spine Surgery and Related Research. 2023;7(4):333-40. doi: 10.22603/ssrr.2022-0254.
359	Embase	Ushirozako H, Suda K, Harmon SM, Komatsu M, Ota M, Shimizu T, et al. A312: Perioperative complications and medical costs associated with epidemic preventive management after spinal cord injury surgery during COVID-19 pandemic. Global Spine Journal. 2023;13(2):185S. doi: 10.1177/21925682231166108.
360	Embase	Ushirozako H, Suda K, Harmon SM, Komatsu M, Ota M, Shimizu T, et al. Epidemic Preventive Management during the Coronavirus Disease 2019 Pandemic Is a Risk Factor for Delirium after Spinal Cord Injury Surgery. Spine Surgery and Related Research. 2023;7(6):474-81. doi: 10.22603/ssrr.2023-0033.
361	Embase	V. Bonm A, Taylor LP. Management of Neurologic Complications in Patients with Brain and Spine Tumors. Seminars in Neurology. 2024;44(1):53-63. doi: 10.1055/s-0043-1777422.
362	Embase	Vacirca A, Tenorio ER, Mesnard T, Sulzer T, Baghbani-Oskouei A, Mirza AK, et al. Technical tips and clinical experience with the Gore Thoracic Branch Endoprosthesis®. Journal of Cardiovascular Surgery. 2023;64(1):18-25. doi: 10.23736/S0021-9509.22.12564-4.
363	Embase	Vainder M, Lunsky Y, Havercamp SM, Parish SL, Ray JG, Vigod SN, et al. Venous thromboembolism in pregnancy and postpartum among women with physical disabilities. American Journal of Obstetrics and Gynecology. 2023;228(1):S57. doi: 10.1016/j.ajog.2022.11.077.
364	Embase	Valipour M. Therapeutic prospects of naturally occurring p38 MAPK inhibitors tanshinone IIA and pinocembrin for the treatment of SARS-CoV-2-induced CNS complications. Phytotherapy Research. 2023;37(9):3724-43. doi: 10.1002/ptr.7902.
365	Embase	Van Halm-Lutterodt N, Albright JA, Storlie NR, Mesregah MK, Ansari K, Balmaceno-Criss M, et al. Cannabis use Disorder and Complications After Anterior Cervical Diskectomy and Fusion. World Neurosurgery. 2024;181:e1001-e11. doi: 10.1016/j.wneu.2023.11.028.
366	Embase	Veith DD, Linde MB, Wiggins CC, Zhao KD, Garlanger KL. Intervention Design of High-Intensity Interval Training in Individuals With Spinal Cord Injury: Narrative Review and Future Perspectives. Topics in spinal cord injury rehabilitation. 2023;29(4):1-15. doi: 10.46292/sci22-00045.
367	Embase	Viilmann I, Smith MRW, Vettorato E. Post-anaesthetic spinal cord myelomalacia in horses: A review and a presumptive clinical case presentation. Equine Veterinary Education. 2023;35(4):201-7. doi: 10.1111/eve.13696.
368	Embase	Virgilio E, Solmone M, Scardigno A, Fradiani P, Ceci D, Teggi A, et al. Hard-to-heal peripheral wounds infected with Corynebacterium striatum: A prospective study. Journal of Wound Care. 2023;32(12):811-20. doi: 10.12968/jowc.2023.32.12.811.
369	Embase	Wadasadawala T, Joshi S, Rath S, Popat P, Sahay A, Gulia S, et al. Tata Memorial Centre Evidence Based Management of Breast cancer. Indian Journal of Cancer. 2024;61:S52-S79. doi: 10.4103/ijc.ijc_55_24.
370	Embase	Wan C, Huang S, Wang X, Ge P, Wang Z, Zhang Y, et al. Effects of robot-assisted gait training on cardiopulmonary function and lower extremity strength in individuals with spinal cord injury: A systematic review and meta-analysis. Journal of Spinal Cord Medicine. 2024;47(1):6-14. doi: 10.1080/10790268.2023.2188392.
371	Embase	Wang C, Yu X, Wang T, Ding M, Ran L. D-dimer/fibrinogen ratio for the prediction of deep venous thrombosis after traumatic spinal cord injury. Spinal Cord. 2023;61(8):447-52. doi: 10.1038/s41393-023-00905-2.
372	Embase	Wang L, Chen K, Fan Y, Yin L. Novel implantable devices delivering electrical cues for tissue regeneration and functional restoration. Medicine in Novel Technology and Devices. 2022;16. doi: 10.1016/j.medntd.2022.100146.
373	Embase	Wang Q, Huang Q, Ying X, Shen J, Duan S. Unveiling the role of tRNA-derived small RNAs in MAPK signaling pathway: implications for cancer and beyond. Frontiers in Genetics. 2024;15. doi: 10.3389/fgene.2024.1346852.
374	Embase	Wang Q, Zhang X, Li J, Xia J. Pulmonary cement embolism associated with percutaneous vertebroplasty. American Journal of the Medical Sciences. 2024;367(2):e21. doi: 10.1016/j.amjms.2023.09.018.
375	Embase	Wecht JM, Weir JP, Peters CG, Weber E, Wylie GR, Chiaravalloti NC. Autonomic Cardiovascular Control, Psychological Well-Being, and Cognitive Performance in People With Spinal Cord Injury. Journal of Neurotrauma. 2023;40(23-24):2610-20. doi: 10.1089/neu.2022.0445.
376	Embase	Wei B, Zhou H, Liu G, Zheng Y, Zhang Y, Hao C, et al. Risk factors for venous thromboembolism in patients with spinal cord injury: A systematic review and meta-analysis. Journal of Spinal Cord Medicine. 2023;46(2):181-93. doi: 10.1080/10790268.2021.1913561.
377	Embase	Welk B. The impact of anticholinergics on cognitive function in patients with neurogenic lower urinary tract dysfunction: A narrative review. Indian Journal of Urology. 2024;40(2):82-7. doi: 10.4103/iju.iju_352_23.
378	Embase	Willenberg R, Smith B, Stroupe K, Sippel J, Huo Z, Sabharwal S. Incidence of Ischemic Stroke in US Veterans Living with Spinal Cord Injury: Preliminary Data. Neurology. 2023;100(17). doi: 10.1212/WNL.0000000000202615.
379	Embase	Winters B, Fullmer N, Rosario E, Schnakers C. Sleep Quality in An Acute Inpatient Rehabilitation Setting: The Importance of Prior Sleep Disorders. Archives of Physical Medicine and Rehabilitation. 2022;103(12):e84. doi: 10.1016/j.apmr.2022.08.650.
380	Embase	Wu JHF, Siu LH, Sheng B, Fok WM, Chan LWL, Wong JHM, et al. Cervical Spinal Hematomas Mimicking Acute Ischemic Stroke in Hong Kong: A Case Series. Cerebrovascular Diseases. 2023;52:87.
381	Embase	Wu XP, Lu XK, Wang ZT, Huang L, Cai RW, Yu HM, et al. Post-Marketing Safety Concerns with Upadacitinib: A Disproportionality Analysis of the FDA Adverse Event Reporting system. Expert Opinion on Drug Safety. 2023;22(10):975-84. doi: 10.1080/14740338.2023.2223952.
382	Embase	Xie L, He J, Lin X, Zhang Z, Zhuang X, Jiang D. Efficacy of prognostic nutrition index in combination with D-dimer in predicting postoperative clinical adverse events after acute type A aortic dissection: a single center retrospective study. Frontiers in Cardiovascular Medicine. 2023;10. doi: 10.3389/fcvm.2023.1210725.
383	Embase	Xu F. Spinal Cord Protective Strategy Before Extensive Surgical Procedure for Patients With Acute Type A Aortic Dissection. Circulation. 2023;148. doi: 10.1161/circ.148.suppl_1.18173.
384	Embase	Yan X, He Y, Jia M, Yang J, Huang K, Zhang P, et al. Development of a Dynamic Nomogram for Predicting the Probability of Satisfactory Recovery after 6 Months for Cervical Traumatic Spinal Cord Injury. Orthopaedic Surgery. 2023;15(4):1008-20. doi: 10.1111/os.13679.
385	Embase	Yen D. Outcome of Non-operative Treatment of Extension Fractures in Patients with Ankylosed Spines – A Case Series. Open Neurology Journal. 2024;18. doi: 10.2174/011874205X284901231219073608.
386	Embase	Yoo JE, Kim M, Kim B, Lee H, Chang WH, Yoo J, et al. Increased Risk of Myocardial Infarction, Heart Failure, and Atrial Fibrillation After Spinal Cord Injury. Journal of the American College of Cardiology. 2024;83(7):741-51. doi: 10.1016/j.jacc.2023.12.010.
387	Embase	Yu J, Zhang S, Bian L, He C, Ye M, Li G, et al. Clinical features and outcomes of perimedullary arteriovenous fistulas: Comparison between micro- and macro-type lesions. Journal of NeuroInterventional Surgery. 2023;15(8):821-7. doi: 10.1136/neurintsurg-2021-018412.
388	Embase	Yun JH, Yi YG, Lee J, Bang MS. Rehabilitation outcome in people with spinal cord injuries resulting from diving in South Korea. Spinal Cord Series and Cases. 2022;8(1). doi: 10.1038/s41394-022-00509-7.
389	Embase	Zanatta F, Farhane-Medina NZ, Adorni R, Steca P, Giardini A, D’Addario M, et al. Combining robot-assisted therapy with virtual reality or using it alone? A systematic review on health-related quality of life in neurological patients. Health and Quality of Life Outcomes. 2023;21(1). doi: 10.1186/s12955-023-02097-y.
390	Embase	Zang Y, Lai X, Li C, Ding D, Wang Y, Zhu Y. The Role of Gut Microbiota in Various Neurological and Psychiatric Disorders - An Evidence Mapping Based on Quantified Evidence. Mediators of Inflammation. 2023;2023. doi: 10.1155/2023/5127157.
391	Embase	Zaripova LN, Midgley A, Christmas SE, Beresford MW, Pain C, Baildam EM, et al. Mesenchymal Stem Cells in the Pathogenesis and Therapy of Autoimmune and Autoinflammatory Diseases. International Journal of Molecular Sciences. 2023;24(22). doi: 10.3390/ijms242216040.
392	Embase	Zhang A, Fu H, Wang J, Chen Z, Fan J. Establishing a nomogram to predict refracture after percutaneous kyphoplasty by logistic regression. Frontiers in Neuroinformatics. 2023;17. doi: 10.3389/fninf.2023.1304248.
393	Embase	Zhang B, Yu H, Zhao X, Cao X, Cao Y, Shi X, et al. Preoperative embolization in the treatment of patients with metastatic epidural spinal cord compression: A retrospective analysis. Frontiers in Oncology. 2022;12. doi: 10.3389/fonc.2022.1098182.
394	Embase	Zhang D, Gao J. Neonatal PURA syndrome mimicking cervical spinal cord injury after a cesarean section for a breech presentation: A case report. International Journal of Gynecology and Obstetrics. 2023;163(3):1033-5. doi: 10.1002/ijgo.15094.
395	Embase	Zhang K, Jia H. Simultaneous gas embolism and pneumocephalus after paravertebral irrigation with hydrogen peroxide: A rare case report. International Journal of Surgery Case Reports. 2024;116. doi: 10.1016/j.ijscr.2024.109387.
396	Embase	Zhang Q, Li Z, Xie L, Cao S, Cui Z, Shi B, et al. Serum neutrophil gelatinase-associated lipocalin as a potential biomarker for cognitive decline in spinal cord injury. Frontiers in Neurology. 2023;14. doi: 10.3389/fneur.2023.1120446.
397	Embase	Zhang W, Xiao D, Mao Q, Xia H. Role of neuroinflammation in neurodegeneration development. Signal Transduction and Targeted Therapy. 2023;8(1). doi: 10.1038/s41392-023-01486-5.
398	Embase	Zheng G, Zhang H, Tail M, Wang H, Walter J, Skutella T, et al. Assessment of hindlimb motor recovery after severe thoracic spinal cord injury in rats: classification of CatWalk XT® gait analysis parameters. Neural Regeneration Research. 2023;18(5):1084-9. doi: 10.4103/1673-5374.355763.
399	Embase	Zhong J, Ye W, Meng D, Wang Y. Bilateral subconjunctival haemorrhage in spinal cord injury: a case report. Journal of International Medical Research. 2023;51(8). doi: 10.1177/03000605231190547.
400	Embase	Zhou Q, Wan Y, Ma L, Dong L, Yuan W. Percutaneous Curved Vertebroplasty Decrease the Risk of Cemented Vertebra Refracture Compared with Bilateral Percutaneous Kyphoplasty in the Treatment of Osteoporotic Vertebral Compression Fractures. Clinical Interventions in Aging. 2024;19:289-301. doi: 10.2147/CIA.S438036.
401	Embase	Abstracts From the 49th Annual Meeting of the Society for Neuroscience in Anesthesiology and Critical Care. Journal of Neurosurgical Anesthesiology. 2021;33(4).
402	Embase	Vasa - European Journal of Vascular Medicine. 2022;51.
403	Embase	Abdulla E, Rahman S, Rahman R, Ataullah AHM, Al-Salihi MM, Lozada-Martinez ID, et al. Letter: Ultrasound in Traumatic Spinal Cord Injury: A Wide-Open Field. Neurosurgery. 2022;90(3):E79. doi: 10.1227/NEU.0000000000001811.
404	Embase	Adegeest CY, Van Gent JAN, Stolwijk-Swüste JM, Post MWM, Vandertop WP, Öner FC, et al. Influence of severity and level of injury on the occurrence of complications during the subacute and chronic stage of traumatic spinal cord injury: a systematic review. Journal of Neurosurgery: Spine. 2022;36(4):632-52. doi: 10.3171/2021.7.SPINE21537.
405	Embase	Agedal KJ, Feldman EA, Seabury RW, Darko W, Probst LA, Miller CD, et al. Prophylactic Enoxaparin in Critically Ill Trauma Patients: Evaluation of the Initial Dose. Hospital Pharmacy. 2022;57(4):540-5. doi: 10.1177/00185787211067374.
406	Embase	Akhaddar A, Moussa A. Chalk-Stick Fracture. New England Journal of Medicine. 2022;386(26):2507. doi: 10.1056/NEJMicm2117454.
407	Embase	Alajam RA, Alqahtani AS, Moon S, Sarmento CVM, Frederick J, Smirnova IV, et al. Effects of walking training on risk markers of cardiovascular disease in individuals with chronic spinal cord injury. Journal of Spinal Cord Medicine. 2022;45(4):622-30. doi: 10.1080/10790268.2020.1853332.
408	Embase	Alberty MS, Davis GM, Bersch I. Effects on power output and muscle oxygenation of two electrical stimulation-induced cycling modalities. Artificial Organs. 2022;46(3):E84-E7. doi: 10.1111/aor.14132.
409	Embase	Alexaki VI. The impact of obesity on microglial function: Immune, metabolic and endocrine perspectives. Cells. 2021;10(7). doi: 10.3390/cells10071584.
410	Embase	Alqahtani S, Munir F, Nunez C, Roth M, Cuglievan B, McCall D. RARE CASE OF PEDIATRIC ALL WITH CONCOMITANT SPINAL HEMANGIOMA CAUSING PARAPLEGIA AND PRES. Pediatric Blood and Cancer. 2022;69(SUPPL 2):S206-S7. doi: 10.1002/pbc.29735.
411	Embase	Alrashidi AA, Nightingale TE, Currie KD, Hubli M, Macdonald MJ, Hicks AL, et al. Exercise improves cardiorespiratory fitness, but not arterial health, after spinal cord injury: The choices trial. Journal of Neurotrauma. 2021;38(21):3020-9. doi: 10.1089/neu.2021.0071.
412	Embase	Anjum O, Shaikh HA, Waheed N, Zaidi SWR. Efficacy of robot-assisted physiotherapy for pain management in neurological disorders: A systematic review. Journal of Medical Sciences (Peshawar). 2021;29(3):126-31. doi: 10.52764/jms.21.29.3.14.
413	Embase	Anzivino AP, Jain S. Acute Spinal Cord Infarction in the Setting of Diabetic Ketoacidosis Status Post COVID-19 Infection: A Case Report. PM and R. 2022;14:S88-S9. doi: 10.1002/pmrj.12913.
414	Embase	Apra C, Arbi AE, Montero AS, Parker F, Knafo S. Spinal Solitary Fibrous Tumors: An Original Multicenter Series and Systematic Review of Presentation, Management, and Prognosis. Cancers. 2022;14(12). doi: 10.3390/cancers14122839.
415	Embase	Aramesh M, Hasanloie MAV, Aghlmand S, Sharifi H. Assessment of Stress Ulcer Prophylaxis Pattern in the Intensive Care Unit Patients. Journal of Critical and Intensive Care. 2022;13(1):8-11. doi: 10.37678/dcybd.2021.2825.
416	Embase	Assamadi M, Benantar L, Hamadi H, Drai B, Ksiks O, Belokda T, et al. Evacuation of a spontaneous massive spinal epidural hematoma by a minimally invasive surgical technique: a case report. Pan African Medical Journal. 2022;43. doi: 10.11604/pamj.2022.43.55.36552.
417	Embase	Atilano-Miguel S, Barbosa-Cortés L, Ortiz-Muñiz R. Duchenne muscular dystrophy: RANK/RANKL/OPG (receptor activator of nuclear factor-kB/RANK ligand/osteoprotegerin) system and glucocorticoids. Boletin Medico del Hospital Infantil de Mexico. 2022;79(5):275-83. doi: 10.24875/BMHIM.21000171.
418	Embase	Babowice JE, Rimko J, Aberra H, Xu L, Chen J, Alonso A, et al. Incidence and Risk Factors for Dysphagia Following Cervical Spine Injury. Dysphagia. 2022;37(4):1046. doi: 10.1007/s00455-021-10366-5.
419	Embase	Bachet J. Commentary: Extensive cell salvage during thoracoabdominal and descending aortic repair: Actual risk factor for postoperative complications or just an associated indicator of difficult surgery? Journal of Thoracic and Cardiovascular Surgery. 2022;163(3):923-4. doi: 10.1016/j.jtcvs.2020.06.119.
420	Embase	Bajjig A, Cayetanot F, Taylor JA, Bodineau L, Vivodtzev I. Serotonin 1A Receptor Pharmacotherapy and Neuroplasticity in Spinal Cord Injury. Pharmaceuticals. 2022;15(4). doi: 10.3390/ph15040460.
421	Embase	Bak AB, Moghaddamjou A, Fehlings M. P269: Identifying recipients of surgical decompression within 24 hours of acute traumatic spinal cord injury: Critical insights from 10 trauma centers. Global Spine Journal. 2022;12(3):341S-2S. doi: 10.1177/21925682221096075.
422	Embase	Balachandran PW, Kalra M, Pochettino A, Greason K, Colglazier J, De Martino R, et al. Neurological Outcomes in Open Thoracoabdominal Aortic Aneurysm Repair Performed Under Deep Hypothermic Circulatory Arrest With and Without Spinal Drainage. Journal of Vascular Surgery. 2021;74(3):e92. doi: 10.1016/j.jvs.2021.06.152.
423	Embase	Baldari S, Manni I, Rocco GD, Paolini F, Palermo B, Piaggio G, et al. Reduction of cell proliferation by acute c2h6o exposure. Cancers. 2021;13(19). doi: 10.3390/cancers13194999.
424	Embase	Barbosa Lima G, Tenorio ER, Marcondes GB, Wong J, Saqib N, Mendes BC, et al. Differences in procedural metrics and clinical outcomes among patients treated by fenestrated-branched endovascular repair of thoracoabdominal aortic aneurysms using infrarenal aortic versus iliac sealing zones. Journal of Vascular Surgery. 2021;74(5):1464-71.e3. doi: 10.1016/j.jvs.2021.04.048.
425	Embase	Bari TJ, Hansen LV, Dahl B, Gehrchen M. Use of demineralized cortical fibers is associated with reduced risk of pseudarthrosis after pedicle subtraction osteotomy for adult spinal deformity. Spine Deformity. 2022;10(3):657-67. doi: 10.1007/s43390-021-00444-x.
426	Embase	Baron JC. Charles Edouard Brown-Sequard Lecture: The core/penumbra model: Implications for acute stroke treatment and patient selection in 2021. European Journal of Neurology. 2021;28(SUPPL 1):2. doi: 10.1111/ene.14968.
427	Embase	Barton TJ, Low DA, Bakker EA, Janssen T, de Groot S, van der Woude L, et al. Response to Letter to the Editor on “Traditional Cardiovascular Risk Factors Strongly Underestimate the 5-Year Occurrence of Cardiovascular Morbidity and Mortality in Spinal Cord Injured Individuals”. Archives of Physical Medicine and Rehabilitation. 2021;102(11):2269-70. doi: 10.1016/j.apmr.2021.05.019.
428	Embase	Barve S, Zin MM, Nicholas D, Enrico R, Denghzi W, Gobijeshvili L, et al. Association of Body Composition with Cardiometabolic Risk Factors, Insulin Resistance, and Inflammation in Spinal Cord Injury. Journal of the Endocrine Society. 2022;6:A239-A40. doi: 10.1210/jendso/bvac150.491.
429	Embase	Basu S, Gohil K. Subacute Posttraumatic Ascending Myelopathy after Thoracolumbar Spinal Cord Injury. JBJS Reviews. 2022;10(10). doi: 10.2106/JBJS.RVW.22.00097.
430	Embase	Bayer TA, DeVone F, McConeghy KW, Halladay CW, Quach L, Rajan A, et al. Dementia prevalence, a contextual factor associated with SARS-CoV-2 in veterans affairs community living centers. Journal of the American Geriatrics Society. 2022;70(10):2973-9. doi: 10.1111/jgs.17945.
431	Embase	Beckmann M, Aach M, Schildhauer TA, Schmiegel W, Brechmann T. SEDATION FOR COLONOSCOPY IN PATIENTS WITH SPINAL CORD INJURY DEPENDS ON THE INJURY'S CHARACTERISTICS, BUT IS FEASIBLY AND SAFELY ADMINISTERED AS NURSE ASSISTED SEDATION. United European Gastroenterology Journal. 2022;10:1026. doi: 10.1002/ueg2.12290.
432	Embase	Benk J, Siepe M, Berger T, Beyersdorf F, Kondov S, Rylski B, et al. Early and mid-term outcomes of thoracic endovascular aortic repair to treat aortic rupture in patients with aneurysms, dissections and trauma. Interactive Cardiovascular and Thoracic Surgery. 2022;35(1). doi: 10.1093/icvts/ivac042.
433	Embase	Berger T, Kreibich M, Rylski B, Kondov S, Fagu A, Beyersdorf F, et al. The 3-step approach for the treatment of multisegmental thoraco-abdominal aortic pathologies. Interactive Cardiovascular and Thoracic Surgery. 2021;33(2):269-75. doi: 10.1093/icvts/ivab062.
434	Embase	Berger T, Kreibich M, Rylski B, Schibilsky D, Pooth JS, Fagu A, et al. Composition of the surgical team in aortic arch surgery-a risk factor analysis. European Journal of Cardio-thoracic Surgery. 2022;62(3). doi: 10.1093/ejcts/ezac171.
435	Embase	Berndl A, Ladhani N, Wilson RD, Basso M, Jung E, Tarasoff LA, et al. Guideline No. 416: Labour, Delivery, and Postpartum Care for People with Physical Disabilities. Journal of Obstetrics and Gynaecology Canada. 2021;43(6):769-80.e1. doi: 10.1016/j.jogc.2021.02.111.
436	Embase	Bertoli MJ, Parikh K, Klyde D, Mazzola CA, Pandya Shah S. Spinal arteriovenous malformation in a pediatric patient with a history of congenital syphilis: a case report. BMC Pediatrics. 2021;21(1). doi: 10.1186/s12887-021-02707-y.
437	Embase	Bhatti F, Mowforth O, Davies B, Kotter M. P012: Systematic review of the impact of cannabinoids on neurobehavioural outcomes in preclinical models of traumatic and non-traumatic spinal cord injury. Global Spine Journal. 2022;12(3):211S. doi: 10.1177/21925682221096075.
438	Embase	Bhatti FI, Mowforth OD, Butler MB, Bhatti AI, Adeeko S, Akhbari M, et al. Systematic review of the impact of cannabinoids on neurobehavioral outcomes in preclinical models of traumatic and nontraumatic spinal cord injury. Spinal Cord. 2021;59(12):1221-39. doi: 10.1038/s41393-021-00680-y.
439	Embase	Bo Z, Jian Y, Yan L, Gangfeng G, Xiaojing L, Xiaolan L, et al. Pharmacotherapies for Central Post-Stroke Pain: A Systematic Review and Network Meta-Analysis. Oxidative Medicine and Cellular Longevity. 2022;2022. doi: 10.1155/2022/3511385.
440	Embase	Boban J, Thurnher MM. Vascular Injury of the Spinal Cord. 2022. p. 379-98.
441	Embase	Bontekoe J, Bennett K. Pneumocephalus in thoracoabdominal aortic aneurysm repair after lumbar drain removal and blood patch. Journal of Vascular Surgery Cases and Innovative Techniques. 2021;7(3):478-80. doi: 10.1016/j.jvscit.2021.04.012.
442	Embase	Boulemani N, El Harrouch EPH. MULTIPLE DYSOSTOSIS IN HURLER'S DISEASE: A REPORT OF THREE CASES. Rheumatology (United Kingdom). 2022;61:ii33. doi: 10.1093/rheumatology/keac496.082.
443	Embase	Boursier A, Dumont A, Boitrelle F, Prasivoravong J, Lefebvre-Khalil V, Robin G, et al. Necrozoospermia: The tree that hides the forest. Andrology. 2022;10(4):642-59. doi: 10.1111/andr.13172.
444	Embase	Bouton C, Bhagat N, Chandrasekaran S, Herrero J, Markowitz N, Espinal E, et al. Decoding Neural Activity in Sulcal and White Matter Areas of the Brain to Accurately Predict Individual Finger Movement and Tactile Stimuli of the Human Hand. Frontiers in Neuroscience. 2021;15. doi: 10.3389/fnins.2021.699631.
445	Embase	Bowling J, Hassan F. CENTRAL SLEEP APNEA AS A RESULT OF CEREBRAL CAVERNOUS MALFORMATION HEMORRHAGE IN THE PEDIATRIC POPULATION. Sleep. 2022;45(SUPPL 1):A348. doi: 10.1093/sleep/zsac079.798.
446	Embase	Brennan M, McDonnell MJ, Duignan N, Gargoum F, Rutherford RM. The use of cough peak flow in the assessment of respiratory function in clinical practice- A narrative literature review. Respiratory Medicine. 2022;193. doi: 10.1016/j.rmed.2022.106740.
447	Embase	Brownlow MA, Mizzi JX. Exertional heat illness in Thoroughbred racehorses – Pathophysiology, case definition and treatment rationale. Equine Veterinary Education. 2022;34(5):259-71. doi: 10.1111/eve.13459.
448	Embase	Brunner G, Roux M, Böhm V, Meiners T. Cellular and molecular changes that predispose skin in chronic spinal cord injury to pressure ulcer formation. International Wound Journal. 2021;18(5):728-37. doi: 10.1111/iwj.13575.
449	Embase	Burns M, Solinsky R. Toward rebalancing blood pressure instability after spinal cord injury with spinal cord electrical stimulation: A mini review and critique of the evolving literature. Autonomic Neuroscience: Basic and Clinical. 2022;237. doi: 10.1016/j.autneu.2021.102905.
450	Embase	Burns TC, Quinones-Hinojosa A. Regenerative medicine for neurological diseases - Will regenerative neurosurgery deliver? The BMJ. 2021;373. doi: 10.1136/bmj.n955.
451	Embase	Burtscher J, Syed MMK, Keller MA, Lashuel HA, Millet GP. Fatal attraction – The role of hypoxia when alpha-synuclein gets intimate with mitochondria. Neurobiology of Aging. 2021;107:128-41. doi: 10.1016/j.neurobiolaging.2021.07.017.
452	Embase	Butler M, Mowforth O, Davies B, Kotter M. P013: The impact of phosphodiesterase inhibition on neurobehavioural outcomes in preclinical models of traumatic and non-traumatic spinal cord injury: A systematic review of the literature. Global Spine Journal. 2022;12(3):211S-2S. doi: 10.1177/21925682221096075.
453	Embase	Camargo C, Abode-Iyamah K, Shah JS, Bechtle PS, Freeman WD. Comprehensive Perioperative Approach to Complex Spine Deformity Management. Clinical Spine Surgery. 2022;35(7):310-8. doi: 10.1097/BSD.0000000000001240.
454	Embase	Canavan C, Inoue T, McMahon S, Doody C, Blake C, Fullen BM. The Efficacy, Adverse Events, and Withdrawal Rates of the Pharmacological Management of Chronic Spinal Cord Injury Pain: A Systematic Review and Meta-Analysis. Pain Medicine (United States). 2022;23(2):375-95. doi: 10.1093/pm/pnab140.
455	Embase	Caranci F, Cicala D, Tortora F, Donnarumma F, Guerriero P, Barbieri E, et al. Emergent CNS Infections, Inflammations, and Tumors. 2022. p. 171-213.
456	Embase	Carlile C, Schultz J, Nian H, Pennings JS, Abtahi AM, Stephens BF. 255. A clinical calculator to predict survival in elderly spine trauma patients. Spine Journal. 2021;21(9):S131-S2. doi: 10.1016/j.spinee.2021.05.368.
457	Embase	Carlile CR, Rees AB, Schultz JD, Steinle AM, Nian H, Smith MD, et al. Predicting Mortality in Elderly Spine Trauma Patients. Spine. 2022;47(14):977-85. doi: 10.1097/BRS.0000000000004362.
458	Embase	Carpentier VT, Salga M, Gatin L, Genêt F, Paquereau J. Early diagnosis of heterotopic ossification among patients admitted to a neurological Post-Intensive Care Rehabilitation Unit. European journal of physical and rehabilitation medicine. 2021;57(4):527-34. doi: 10.23736/S1973-9087.21.06589-8.
459	Embase	Castillo C, Saez-Orellana F, Godoy PA, Fuentealba J. Microglial Activation Modulated by P2X4R in Ischemia and Repercussions in Alzheimer’s Disease. Frontiers in Physiology. 2022;13. doi: 10.3389/fphys.2022.814999.
460	Embase	Cavassin BL, Brandalizze CC, Rocha GW, De Melo Garbers LAF, Kusma SZ, Teixeira FB, et al. THE USE OF CHEMOPROPHYLAXIS OR NOT FOR DVT IN SPINE SURGERY: A SYSTEMATIC REVIEW. Coluna/ Columna. 2022;21(2). doi: 10.1590/S1808-185120222102258863.
461	Embase	Chan DYC, He OY, Poon WS, Ng SCP, Yeung JHH, Hung KKC, et al. Univariate and Multivariable Analyses on Independent Predictors for Cervical Spinal Injury in Patients with Head Injury. World Neurosurgery. 2022;166:e832-e40. doi: 10.1016/j.wneu.2022.07.105.
462	Embase	Chauvette V, Demers P, Lachapelle K, Chu MWA, Dagenais F. First-in-Human Use of the Cook Hybrid Frozen Elephant Trunk Graft: The Canadian Experience. Annals of Thoracic Surgery. 2021;111(6):1876-82. doi: 10.1016/j.athoracsur.2020.08.011.
463	Embase	Cheema FH, Omer S, Rajagopal K. Commentary: Spinal cord protection in thoracoabdominal aortic surgery: Jumping into the deep end of the pool. Journal of Thoracic and Cardiovascular Surgery. 2022;163(2):565-6. doi: 10.1016/j.jtcvs.2020.05.008.
464	Embase	Chhabra HS, Sharawat R, Vishwakarma G. In-hospital mortality in people with complete acute traumatic spinal cord injury at a tertiary care center in India—a retrospective analysis. Spinal Cord. 2022;60(3):210-5. doi: 10.1038/s41393-021-00657-x.
465	Embase	Chien CF, Huang LC, Chang YP, Lin CF, Hsu CC, Yang YH. What factors contribute to the need for physical restraint in institutionalized residents in Taiwan? PLoS ONE. 2022;17(11 November). doi: 10.1371/journal.pone.0276058.
466	Embase	Chiou SY, Clarke E, Lam C, Harvey T, Nightingale TE. Effects of Arm-Crank Exercise on Fitness and Health in Adults With Chronic Spinal Cord Injury: A Systematic Review. Frontiers in Physiology. 2022;13. doi: 10.3389/fphys.2022.831372.
467	Embase	Cho YJ, Jung H, Moon S, Ryoo HW. Cervical epidural hematoma with Brown-Sequard syndrome caused by an epidural injection: a case report. Clinical and Experimental Emergency Medicine. 2021;8(4):336-9. doi: 10.15441/ceem.20.104.
468	Embase	Choi E, Barnard J, Horns J, Paudel N, Das R, Yafi F, et al. Acne, folliculitis and post-operative infection rates of penile prosthetic implants. Journal of Sexual Medicine. 2022;19(5):S193-S4. doi: 10.1016/j.jsxm.2022.03.441.
469	Embase	Choi E, Barnard J, Horns J, Paudel N, Das R, Yafi F, et al. Acne, Folliculitis and Post-Operative Infection Rates of Penile Prosthetic Implants. Journal of Sexual Medicine. 2022;19:S193-S4. doi: 10.1016/j.jsxm.2022.03.441.
470	Embase	Choi E, Barnard J, Horns J, Paudel N, Das R, Yafi F, et al. Acne, Folliculitis and Post-Operative Infection Rates of Penile Prosthetic Implants. Journal of Sexual Medicine. 2022;19(4):S56-S7. doi: 10.1016/j.jsxm.2022.01.374.
471	Embase	Choi E, Barnard J, Horns J, Paudel N, Das R, Yafi F, et al. Acne, Folliculitis and Post-Operative Infection Rates of Penile Prosthetic Implants. Journal of Sexual Medicine. 2022;19:S56-S7. doi: 10.1016/j.jsxm.2022.01.374.
472	Embase	Cirillo-Penn NC, Tenorio ER, Cajas LC, D'Oria M, Mendes BC, Oderich GS, et al. Incidence And Risk Factors For Interval Aortic Events During Staged Fenestrated-Branched Endovascular Aortic Repair. Journal of Vascular Surgery. 2022;76(4):e57. doi: 10.1016/j.jvs.2022.07.121.
473	Embase	Cirnigliaro CM, La Fountaine MF, Hobson JC, Kirshblum SC, Dengel DR, Spungen AM, et al. Predicting Cardiometabolic Risk From Visceral Abdominal Adiposity in Persons With Chronic Spinal Cord Injury. Journal of Clinical Densitometry. 2021;24(3):442-52. doi: 10.1016/j.jocd.2021.03.010.
474	Embase	Cívicos Sánchez N, Acera M, Murueta-Goyena A, Sagastibeltza N, Martínez R, Cuadrado M, et al. Quantitative analysis of dysautonomia in patients with autonomic dysreflexia. Journal of Neurology. 2021;268(8):2985-94. doi: 10.1007/s00415-021-10478-w.
475	Embase	Cohen AT, Sah J, Dhamane AD, Lee T, Rosenblatt L, Hlavacek P, et al. Effectiveness and Safety of Apixaban versus Warfarin in Venous Thromboembolism Patients with Chronic Kidney Disease. Thrombosis and Haemostasis. 2022;122(6):926-38. doi: 10.1055/s-0041-1740254.
476	Embase	Connolly BR, Harden JK. An approach to the management of fever of unknown origin in the setting of acute spinal cord injury. Spinal Cord Series and Cases. 2021;7(1). doi: 10.1038/s41394-021-00385-7.
477	Embase	Connor JPG, Pepino JA, Kwon BK, Horiguchi D, Hahn JO, Reisner AT. Predicting Hypertensive Events with Time-Series Analysis of Mean Arterial Pressure. Annual International Conference of the IEEE Engineering in Medicine and Biology Society IEEE Engineering in Medicine and Biology Society Annual International Conference. 2022;2022:1406-9. doi: 10.1109/EMBC48229.2022.9871929.
478	Embase	Constantinos K, Stevens R, Hobbs R, McManus RJ, Sheppard JP. PREDICTING THE RISK OF SYNCOPE IN PATIENTS WITH AN INDICATION FOR ANTIHYPERTENSIVE TREATMENT: DEVELOPMENT OF THE STRATIFY-SYNCOPE PREDICTION MODEL. Journal of Hypertension. 2022;40:e5. doi: 10.1097/01.hjh.0000835332.55446.ca.
479	Embase	Corell A, Cerbach C, Hoefling N, Björkman-Burtscher IM, Jakola AS. Spinal cord compression in relation to clinical symptoms in patients with spinal meningiomas. Clinical Neurology and Neurosurgery. 2021;211. doi: 10.1016/j.clineuro.2021.107018.
480	Embase	Coric D, Rossi V. Percutaneous Posterior Cervical Pedicle Instrumentation (C1 to C7) With Navigation Guidance: Early Series of 27 Cases. Global Spine Journal. 2022;12:27S-33S. doi: 10.1177/21925682211029215.
481	Embase	Corona G, Rastrelli G, Dicuio M, Concetti S, Minnetti M, Pivonello R, et al. Subclinical male hypogonadism. Minerva Endocrinology. 2021;46(3):252-61. doi: 10.23736/S2724-6507.20.03208-3.
482	Embase	Coselli JS. Composition of the surgical team in aortic arch surgery—a risk factor analysis. European Journal of Cardio-thoracic Surgery. 2022;62(3). doi: 10.1093/ejcts/ezac243.
483	Embase	Covington S, Severson M, Shaeffer P, McGaffey D, Garlanger K. Primary Melanocytomas of the Spinal Cord: Case Studies and Rehabilitation Perspectives. Archives of Rehabilitation Research and Clinical Translation. 2021;3(3). doi: 10.1016/j.arrct.2021.100143.
484	Embase	Crooks AM, Meeker RB. The new wave of p75 neurotrophin receptor targeted therapies. Neural Regeneration Research. 2022;17(1):95-6. doi: 10.4103/1673-5374.314304.
485	Embase	Cuellar FL, Oberhuber A, Martens S, Rukosujew A, Marchiori E, Ibrahim A. Analysis of Spinal Ischemia after Frozen Elephant Trunk for Acute Aortic Dissection: An Observational, Single-Center Study. Diagnostics. 2022;12(11). doi: 10.3390/diagnostics12112781.
486	Embase	D'Amore T, Blaber O, Magnuson JA, Sutton RM, Haag T, Krueger CA. Orthopedic Specialty Hospital Reasons for Transfer and Subsequent Outcomes. Journal of Arthroplasty. 2022;37(5):819-23. doi: 10.1016/j.arth.2022.01.058.
487	Embase	Dah K, Lavezo JL, Dihowm F. Aggressive plasmablastic myeloma with extramedullary cord compression and hyperammonemic encephalopathy: Case report and literature review. Anticancer Research. 2021;41(11):5839-45. doi: 10.21873/anticanres.15403.
488	Embase	Daniel JW, Grander Pedrozzo CA, Da Silva Rodrigues LH, Wesser Xander PA, De Paula Guirado VM, Miura FK, et al. P262: Adolescent atlantoaxial instability in Down Syndrome (DS). Global Spine Journal. 2022;12(3):338S. doi: 10.1177/21925682221096075.
489	Embase	Daou M, Dionne JC, Teng JFT, Taran S, Zytaruk N, Cook D, et al. Prophylactic acid suppressants in patients with primary neurologic injury: A systematic review and meta-analysis of randomized controlled trials. Journal of Critical Care. 2022;71. doi: 10.1016/j.jcrc.2022.154093.
490	Embase	Davies BM, Mowforth O, Gharooni AA, Tetreault L, Nouri A, Dhillon RS, et al. A New Framework for Investigating the Biological Basis of Degenerative Cervical Myelopathy [AO Spine RECODE-DCM Research Priority Number 5]: Mechanical Stress, Vulnerability and Time. Global Spine Journal. 2022;12(1_suppl):78S-96S. doi: 10.1177/21925682211057546.
491	Embase	de Almeida JV, Barth AL, E Costa AAP, Horovitz DDG. Spinal cord occupation ratio (SCOR) and its application in the diagnosis of cervical spinal cord compression in Mucopolysaccharidoses. Journal of Inborn Errors of Metabolism and Screening. 2022;10. doi: 10.1590/2326-4594-JIEMS-2022-0003.
492	Embase	de Bono JS, Mehra N, Scagliotti GV, Castro E, Dorff T, Stirling A, et al. Talazoparib monotherapy in metastatic castration-resistant prostate cancer with DNA repair alterations (TALAPRO-1): an open-label, phase 2 trial. The Lancet Oncology. 2021;22(9):1250-64. doi: 10.1016/S1470-2045(21)00376-4.
493	Embase	de Moraes CMT, Corrêa LM, Procópio RJ, Do Carmo GAL, Navarro TP. Tools and scores for perioperative pulmonary, renal, hepatobiliary, hematological, and surgical site infection risk assessment: an update. Revista do Colegio Brasileiro de Cirurgioes. 2022;49. doi: 10.1590/0100-6991e-20223125-en.
494	Embase	Deierlein A, Sassano C, Chan M, Stein C. Pregnancy-related outcomes among women with physical disabilities: A systematic review. Paediatric and Perinatal Epidemiology. 2021;35(SUPPL 1):69-70. doi: 10.1111/ppe.6-12779.
495	Embase	Demarinis S. Most severe Covid-19 due to four cardiometabolic conditions. Explore. 2021;17(4):284-6. doi: 10.1016/j.explore.2021.04.010.
496	Embase	Dhakal R, O’Connell C, Gurung JB, Shah RP, Adhikari HP, Chandi N, et al. A team effort in Nepal: experiences from managing a large COVID-19 rehabilitation hospital outbreak. Spinal Cord Series and Cases. 2021;7(1). doi: 10.1038/s41394-020-00374-2.
497	Embase	Dias-Neto M, Tenorio ER, Baumgardt Barbosa Lima G, Baghbani-Oskouei A, Oderich GS. Postoperative management in patients with complex aortic aneurysms. Journal of Cardiovascular Surgery. 2022;63(5):587-96. doi: 10.23736/S0021-9509.22.12359-1.
498	Embase	Diaz-Ruiz A, Nader-Kawachi J, Calderón-Estrella F, Mata-Bermudez A, Alvarez-Mejia L, Ríos C. Dapsone, More than an Effective Neuro and Cytoprotective Drug. Current Neuropharmacology. 2022;20(1):194-210. doi: 10.2174/1570159X19666210617143108.
499	Embase	Dolbow DR, Davis GM, Welsch M, Gorgey AS. Benefits and interval training in individuals with spinal cord injury: A thematic review. Journal of Spinal Cord Medicine. 2022;45(3):327-38. doi: 10.1080/10790268.2021.2002020.
500	Embase	Dong XH, Ge YP, Wang R, Pan XD, Lu JK, Cheng WP. Spinal Cord Protection of Aorto-Iliac Bypass in Open Repair of Extent II and III Thoracoabdominal Aortic Aneurysm. Heart Lung and Circulation. 2022;31(2):255-62. doi: 10.1016/j.hlc.2021.05.092.
501	Embase	Doonan RJ, Bin-Ayeed S, Charbonneau P, Hongku K, Mackenzie K, Steinmetz O, et al. Mortality and Major Adverse Events Improve With Increased Institutional Experience for Fenestrated and Branched Endovascular Aortic Repair. Journal of Endovascular Therapy. 2022;29(5):746-54. doi: 10.1177/15266028211064813.
502	Embase	Dorton MC, Lucci VEM, de Groot S, Loughin TM, Cragg JJ, Kramer JK, et al. Evaluation of cardiovascular disease risk in individuals with chronic spinal cord injury. Spinal Cord. 2021;59(7):716-29. doi: 10.1038/s41393-020-00566-5.
503	Embase	Doukas P, Gombert A, Kotelis D, Jacobs MJ. Motor evoked potential-guided segmental artery revascularization during open thoracoabdominal aortic aneurysm surgery after coil embolization as a part of the minimally invasive staged segmental artery coil embolization concept. Journal of Vascular Surgery Cases, Innovations and Techniques. 2022;8(2):206-9. doi: 10.1016/j.jvscit.2022.02.004.
504	Embase	Du J, Hao D, He B, Yan L, Tang Q, Zhang Z, et al. Epidemiological characteristics of traumatic spinal cord injury in Xi’an, China. Spinal Cord. 2021;59(7):804-13. doi: 10.1038/s41393-020-00592-3.
505	Embase	Ehsanian R, Ali A, Singh H, McKenna SL, Mian MN. Anterior cervical pseudomeningocele causing syncope after spinal surgery: A case report. International Journal of Surgery Case Reports. 2022;91. doi: 10.1016/j.ijscr.2022.106789.
506	Embase	El-azrak M, Noumairi M, Oulalite MA, El Mir S, Kachmar S, Bkiyar H, et al. Spontaneous spinal epidural hematoma in a patient on acenocoumarol for valvular atrial fibrillation: A rare case report. Annals of Medicine and Surgery. 2021;72. doi: 10.1016/j.amsu.2021.103076.
507	Embase	Eliason JL, Myers DD, Ghosh A, Morrison JJ, Mathues AR, Durham L, et al. Resuscitative Endovascular Balloon Occlusion of the Aorta (REBOA): Zone I Balloon Occlusion Time Affects Spinal Cord Injury in the Nonhuman Primate Model. Annals of Surgery. 2021;274(1):E54-E61. doi: 10.1097/SLA.0000000000003408.
508	Embase	Elsamadicy AA, Sandhu MR, Freedman IG, Koo AB, Hengartner AC, Reeves BC, et al. Racial Disparities in Health Care Resource Utilization After Pediatric Cervical and/or Thoracic Spinal Injuries. World Neurosurgery. 2021;156:e307-e18. doi: 10.1016/j.wneu.2021.09.047.
509	Embase	Elshony H, Idris A, Ahmed A, Almaghrabi M, Ahmed W, Fallatah S. Spinal Cord Ischemia Secondary to Aortic Dissection: Case Report with Literature Review for Different Clinical Presentations, Risk Factors, Radiological Findings, Therapeutic Modalities, and Outcome. Case Reports in Neurology. 2021;13(3):634-55. doi: 10.1159/000518197.
510	Embase	Farkas GJ, Burton AM, McMillan DW, Sneij A, Gater DR. The Diagnosis and Management of Cardiometabolic Risk and Cardiometabolic Syndrome after Spinal Cord Injury. Journal of Personalized Medicine. 2022;12(7). doi: 10.3390/jpm12071088.
511	Embase	Farkas GJ, Christensen CB, Burton AM, Sneij A, Dolbow DR, Gorgey AS, et al. Metabolic health in individuals with spinal cord injury and energyintake matched non-disabled controls. Journal of Spinal Cord Medicine. 2022;45(5):774-5. doi: 10.1080/10790268.2022.2106740.
512	Embase	Farkas GJ, Sneij A, McMillan DW, Tiozzo E, Nash MS, Gater DR. Energy expenditure and nutrient intake after spinal cord injury: A comprehensive review and practical recommendations. British Journal of Nutrition. 2022;128(5):863-87. doi: 10.1017/S0007114521003822.
513	Embase	Farzaneh C, Schomberg J, Sullivan B, Yu PT, Loudon W, Duong WQ, et al. Analysis of Unintentional Falls in Pediatric Population and Predictors of Morbidity. Journal of Surgical Research. 2021;267:48-55. doi: 10.1016/j.jss.2021.04.036.
514	Embase	Feng H, Xu H, Zhang H, Ji C, Luo D, Hao Z, et al. Epidemiological profile of 338 traumatic spinal cord injury cases in Shandong province, China. Spinal Cord. 2022;60(7):635-40. doi: 10.1038/s41393-021-00709-2.
515	Embase	Ferreira M, Mannarino M, Cunha R, Ferreira D, Capotorto LF, Oderich GS. Stent Graft Modification to Preserve Intercostal Arteries Using Thoracoabdominal Off-the-Shelf Multibranched (t-Branch) Endograft. Journal of Endovascular Therapy. 2021;28(3):382-7. doi: 10.1177/1526602821996718.
516	Embase	Freydman J, Henshaw L, Patel JV, Smith CE, Everett PC. Combination EGFR and RET Inhibition in Acquired Resistance to Osimertinib in EGFR-Mutant NSCLC. Annals of Pharmacotherapy. 2022;56(4):503-4. doi: 10.1177/10600280211036909.
517	Embase	Galea MD, Gelman MA, Galea VP, Raulkar KP, Kornfeld S, Johnson-Kunjukutty S, et al. COVID-19 in spinal cord injury patients at a veterans administration hospital: A case series. Journal of Spinal Cord Medicine. 2022;45(5):668-80. doi: 10.1080/10790268.2020.1871254.
518	Embase	Galetta S, Ganesh A, Lewis A, Siegler JE, Galetta S. Editors' Note: Spinal Cord Injury, Vertebral Artery Dissection, and Cerebellar Strokes after Chiropractic Manipulation. Neurology. 2022;99(7):315. doi: 10.1212/WNL.0000000000201050.
519	Embase	Gambardella I, Lau C, Gaudino MFL, Worku B, Rahouma M, Tranbaugh RF, et al. Splanchnic occlusive disease predicts for spinal cord injury after open descending thoracic and thoracoabdominal aneurysm repair. Journal of Vascular Surgery. 2021;74(4):1099-108.e4. doi: 10.1016/j.jvs.2021.02.030.
520	Embase	Gambardella I, Lau C, Rahouma M, Iannacone E, Farrington W, Gaudino M, et al. Diaphragm Preservation Reduces Respiratory Failure After Extent I Thoracoabdominal Aneurysm Repair. Annals of Thoracic Surgery. 2021;112(5):1453-9. doi: 10.1016/j.athoracsur.2020.12.015.
521	Embase	Gao R, Guo H, Li F, Liu Y, Shen M, Xu L, et al. The effects of health behaviours and beliefs based on message framing among patients with chronic diseases: A systematic review. BMJ Open. 2022;12(1). doi: 10.1136/bmjopen-2021-055329.
522	Embase	Gaspar N, Venkatramani R, Hecker-Nolting S, Melcon SG, Locatelli F, Bautista F, et al. Lenvatinib with etoposide plus ifosfamide in patients with refractory or relapsed osteosarcoma (ITCC-050): a multicentre, open-label, multicohort, phase 1/2 study. The Lancet Oncology. 2021;22(9):1312-21. doi: 10.1016/S1470-2045(21)00387-9.
523	Embase	Gaudino M, Khan FM, Rahouma M, Naik A, Hameed I, Spadaccio C, et al. Spinal cord injury after open and endovascular repair of descending thoracic and thoracoabdominal aortic aneurysms: A meta-analysis. Journal of Thoracic and Cardiovascular Surgery. 2022;163(2):552-64. doi: 10.1016/j.jtcvs.2020.04.126.
524	Embase	Gelaw AY, Gabbe BJ, Ekegren CL. Chronic Physical Health Conditions After Injury: A Comparison of Prevalence and Risk in People With Orthopedic Major Trauma and Other Types of Injury. Archives of Physical Medicine and Rehabilitation. 2022;103(9):1738-48. doi: 10.1016/j.apmr.2021.12.014.
525	Embase	Ghafouri-Fard S, Niazi V, Hussen BM, Omrani MD, Taheri M, Basiri A. The Emerging Role of Exosomes in the Treatment of Human Disorders With a Special Focus on Mesenchymal Stem Cells-Derived Exosomes. Frontiers in Cell and Developmental Biology. 2021;9. doi: 10.3389/fcell.2021.653296.
526	Embase	Ghasempouri SK. INVESTIGATING TRAUMATIC INJURIES IN MOTORCYCLISTS AROUND THE WORLD: A REVIEW ARTICLE. International Journal of Medical Toxicology and Legal Medicine. 2021;24(3-4):316-23. doi: 10.5958/0974-4614.2021.00101.7.
527	Embase	Glasman P. Anaesthesia in spinal cord injured patient. Praticien en Anesthesie Reanimation. 2022;26(3):149-55. doi: 10.1016/j.pratan.2022.04.001.
528	Embase	Godi M, Giardini M, Arcolin I, Corna S. Instrumental-assisted vs overground gait training: What is the best way to improve gait in neurological patients? A systematic review and meta-analysis. Gait and Posture. 2022;97:6-7. doi: 10.1016/j.gaitpost.2022.09.017.
529	Embase	Gong Y, Du J, Hao D, He B, Cao Y, Gao X, et al. A New Scale for Predicting the Risk of In-hospital Mortality in Patients With Traumatic Spinal Cord Injury. Frontiers in Neurology. 2022;13. doi: 10.3389/fneur.2022.894273.
530	Embase	Goodlin GT, Steinbeck L, Bergfeld D, Haselhorst A. Adaptive Cycling: Injuries and Health Concerns. Physical Medicine and Rehabilitation Clinics of North America. 2022;33(1):45-60. doi: 10.1016/j.pmr.2021.08.004.
531	Embase	Goodrich D, Karnati T, Kercher M, Kim K, Ebinu J, Klineberg E, et al. A096: "code spinal cord injury"-An evidence-based protocol for acute management. Global Spine Journal. 2022;12(3):56S-7S. doi: 10.1177/21925682221096074.
532	Embase	Gour-Provençal G, Costa C. Metabolic Syndrome in Children With Myelomeningocele and the Role of Physical Activity: A Narrative Review of the Literature. Topics in spinal cord injury rehabilitation. 2022;28(3):15-40. doi: 10.46292/sci21-00032.
533	Embase	Guest J, Datta N, Jimsheleishvili G, Gater DR. Pathophysiology, Classification and Comorbidities after Traumatic Spinal Cord Injury. Journal of Personalized Medicine. 2022;12(7). doi: 10.3390/jpm12071126.
534	Embase	Guha A, Vijan A, Agarwal U, Goda JS, Mahajan A, Shetty N, et al. Imaging for Plasma Cell Dyscrasias: What, When, and How? Frontiers in Oncology. 2022;12. doi: 10.3389/fonc.2022.825394.
535	Embase	Guillo L, Amiot A, Serrero M, Altwegg R, Roblin X, Atanasiu C, et al. Prevalence of Self-Reported Venous Thromboembolism and Cardiovascular Risk Factors in Patients with Ulcerative Colitis: The GETAID FOCUS Study. Digestive Diseases and Sciences. 2022;67(9):4525-32. doi: 10.1007/s10620-022-07445-4.
536	Embase	Gummadi B, Ahmed J, Rajagopalan S. Spontaneous conus medullary infarction in the absence of cardiovascular risk factors. Neurology and Clinical Neuroscience. 2021;9(6):497-9. doi: 10.1111/ncn3.12560.
537	Embase	Gumusay O, Huppert LA, Behr SC, Rugo HS. The role of percutaneous vertebral augmentation in patients with metastatic breast cancer: Literature review including report of two cases. Breast. 2022;63:149-56. doi: 10.1016/j.breast.2022.03.016.
538	Embase	Gupta N. DEATH IN THE SCANNER: A RARE CASE OF RESPIRATORY ARREST DURING DIAGNOSTIC IMAGING. Chest. 2022;162(4):A892. doi: 10.1016/j.chest.2022.08.703.
539	Embase	Hage A, Hage F, Dagenais F, Ouzounian M, Chung J, El-Hamamsy I, et al. Frozen Elephant Trunk for Aortic Arch Reconstruction is Associated with Reduced Mortality as Compared to Conventional Techniques. Seminars in Thoracic and Cardiovascular Surgery. 2022;34(2):386-92. doi: 10.1053/j.semtcvs.2021.03.049.
540	Embase	Halabi CM, Hulbert ML. Sickle cell disease—Under pressure. Pediatric Blood and Cancer. 2021;68(5). doi: 10.1002/pbc.28932.
541	Embase	Han A, Carayannopoulos AG. Comprehensive analysis of trends in Medicare utilization and reimbursement in Physical Medicine & Rehabilitation: 2012 to 2017. PM and R. 2022;14(10):1188-97. doi: 10.1002/pmrj.12692.
542	Embase	Hao D, Du J, Yan L, He B, Qi X, Yu S, et al. Trends of epidemiological characteristics of traumatic spinal cord injury in China, 2009–2018. European Spine Journal. 2021;30(10):3115-27. doi: 10.1007/s00586-021-06957-3.
543	Embase	Haqqani MH, Levin SR, Kalish JA, Brahmbhatt TS, Richman AP, Siracuse JJ, et al. High Mortality and Venous Thromboembolism Risk Following Major Penetrating Abdominal Venous Injuries. Annals of Vascular Surgery. 2021;76:193-201. doi: 10.1016/j.avsg.2021.06.002.
544	Embase	Harari Y, Shawen N, Mummidisetty CK, Albert MV, Kording KP, Jayaraman A. A smartphone-based online system for fall detection with alert notifications and contextual information of real-life falls. Journal of NeuroEngineering and Rehabilitation. 2021;18(1). doi: 10.1186/s12984-021-00918-z.
545	Embase	Hasjim BJ, Grigorian A, Schubl SD, Lekawa M, Kim D, Bernal N, et al. Helmets Protect Pediatric Bicyclists from Head Injury and Do Not Increase Risk of Cervical Spine Injury. Pediatric Emergency Care. 2022;38(1):E360-E4. doi: 10.1097/PEC.0000000000002290.
546	Embase	Hauser BM, Hoffman SE, Gupta S, Zaki MM, Xu E, Chua M, et al. Association of venous thromboembolism following pediatric traumatic spinal injuries with injury severity and longer hospital stays. Journal of Neurosurgery: Spine. 2022;36(1):153-9. doi: 10.3171/2021.3.SPINE201981.
547	Embase	Hauser BM, McNulty J, Zaki MM, Gupta S, Cote DJ, Bernstock JD, et al. Predictors of thoracic and lumbar spine injuries in patients with TBI: A nationwide analysis. Injury. 2022;53(3):1087-93. doi: 10.1016/j.injury.2021.09.060.
548	Embase	Hayes CA, Valcarcel-Ares MN, Ashpole NM. Preclinical and clinical evidence of IGF-1 as a prognostic marker and acute intervention with ischemic stroke. Journal of Cerebral Blood Flow and Metabolism. 2021;41(10):2475-91. doi: 10.1177/0271678X211000894.
549	Embase	Hebbar KB, Kasi AS, Vielkind M, McCracken CE, Ivie CC, Prickett KK, et al. Mortality and Outcomes of Pediatric Tracheostomy Dependent Patients. Frontiers in Pediatrics. 2021;9. doi: 10.3389/fped.2021.661512.
550	Embase	Hebert K, Paudel N, Das R, Matta R, Calvert J, McCormick B, et al. RISK FACTORS ASSOCIATED WITH VENOUS THROMBOEMBOLISM AFTER ARTIFICIAL URINARY SPHINCTER SURGERY? AN ASSESSMENT OF 4,870 PATIENTS. Journal of Urology. 2022;207(SUPPL 5):e891. doi: 10.1097/JU.0000000000002627.12.
551	Embase	Hebert KJ, Matta R, Horns JJ, Paudel N, Das R, Kohler TS, et al. Risk of Postoperative Thromboembolism in Men Undergoing Urological Prosthetic Surgery: An Assessment of 21,413 Men. Journal of Urology. 2022;208(4):878-85. doi: 10.1097/JU.0000000000002801.
552	Embase	Hernandez NS, Wang AY, George K, Singh G, Yang MJ, Kryzanski JT, et al. Post-operative quadriparesis following posterior cervical laminectomy and fusion: A case-series of incidence, risk factors, and management. Clinical Neurology and Neurosurgery. 2022;213. doi: 10.1016/j.clineuro.2022.107124.
553	Embase	Hess MC, Collins CS, Mabry SE, Hicks JW, Levitt EB, Rajaram S. COVID-19 and Acute Cervical Spinal Cord Injury - Case Report of 2 Patients: Do We Need to Rethink Our Standard Treatment Strategy? Clinical Spine Surgery. 2021;34(7):269-72. doi: 10.1097/BSD.0000000000001162.
554	Embase	Higdon B. Letter to the Editor on “Traditional Cardiovascular Risk Factors Strongly Underestimate the 5-Year Occurrence of Cardiovascular Morbidity and Mortality in Spinal Cord Injured Individuals”. Archives of Physical Medicine and Rehabilitation. 2021;102(11):2269. doi: 10.1016/j.apmr.2021.04.027.
555	Embase	Hirai T, Uehara M, Miyagi M, Takahashi S, Nakashima H. Current advances in spinal diseases of the elderly: Introduction to the special issue. Journal of Clinical Medicine. 2021;10(15). doi: 10.3390/jcm10153298.
556	Embase	Hlwatika P, Hardcastle TC. Concurrent cranial and cervical spine injuries by associated injury mechanisms in traumatic brain injury patients. South African Journal of Radiology. 2022;26(2). doi: 10.4102/SAJR.V26I2.2321.
557	Embase	Ho WT, Yeh KC, Pan SL. Increased risk of acute pancreatitis in persons with spinal cord injury: a population-based, propensity score-matched longitudinal follow-up study. Spinal Cord. 2021;59(11):1170-6. doi: 10.1038/s41393-021-00643-3.
558	Embase	Hobbs C, Howles S, Derry F, Reynard J. Suprapubic catheterisation: a study of 1000 elective procedures. BJU International. 2022;129(6):760-7. doi: 10.1111/bju.15727.
559	Embase	Holmes CR, Kerezoudis P, Mustafa R. Vertebrobasilar Dolichoectasia Resulting in Displacement of the Cervicomedullary Junction. Mayo Clinic Proceedings. 2022;97(6):1048-9. doi: 10.1016/j.mayocp.2022.03.004.
560	Embase	Huang S, Sun X, Chen L, Yi M, Liang T, Jiang J, et al. MRI T2WI High Signal Is a Risk Factor for Perioperative Complications in Patients with Cervical Spondylosis with Spinal Cord Compression: A Propensity Matching Score Analysis. BioMed Research International. 2022;2022. doi: 10.1155/2022/8040437.
561	Embase	Iannacone E, Girardi LN. Commentary: Reducing spinal cord injury following thoracoabdominal aortic aneurysm repair using every practical method possible. JTCVS Techniques. 2021;8:16-7. doi: 10.1016/j.xjtc.2021.03.019.
562	Embase	Ichikawa N, Kumagai G, Wada K, Kudo H, Tanaka S, Asari T, et al. Coagulation, Vascular Morphology, and Vasculogenesis in Spinal Ligament Ossification Model Mice. Spine. 2021;46(15):E802-E9. doi: 10.1097/BRS.0000000000003891.
563	Embase	Imamura Y, Kin H, Yoshioka K, Tabayashi A, Saitoh D. Thoracoabdominal aortic aneurysm repair based on pre- and postoperative evaluation of the artery of Adamkiewicz. European Journal of Cardio-thoracic Surgery. 2022;62(5). doi: 10.1093/ejcts/ezac196.
564	Embase	Inoue T, Mizutamari M, Hatake K. Safety of Continuous Low-Dose Aspirin Therapy for Cervical Laminoplasty. Spine Surgery and Related Research. 2022;6(3):240-6. doi: 10.22603/ssrr.2021-0081.
565	Embase	Itodo OA, Flueck JL, Raguindin PF, Stojic S, Brach M, Perret C, et al. Physical activity and cardiometabolic risk factors in individuals with spinal cord injury: a systematic review and meta-analysis. European Journal of Epidemiology. 2022;37(4):335-65. doi: 10.1007/s10654-022-00859-4.
566	Embase	Jacoby N, Weathers AL. Postreading Self-Assessment and CME Test. CONTINUUM Lifelong Learning in Neurology. 2022;28(1):189-200. doi: 10.1212/CON.0000000000001117.
567	Embase	Jaffar-Karballai M, Tran TT, Oremakinde O, Zafar S, Harky A. Malperfusion in Acute Type A Aortic Dissection: Management Strategies. Vascular and Endovascular Surgery. 2021;55(7):721-9. doi: 10.1177/15385744211017116.
568	Embase	Jahanian O, Gaglio A, Cho CC, Muqeet V, Smith R, Morrow MMB, et al. Hand-rim biomechanics during geared manual wheelchair propulsion over different ground conditions in individuals with spinal cord injury. Journal of Biomechanics. 2022;142. doi: 10.1016/j.jbiomech.2022.111235.
569	Embase	Jesse CM, Alvarez Abut P, Wermelinger J, Raabe A, Schär RT, Seidel K. Functional Outcome in Spinal Meningioma Surgery and Use of Intraoperative Neurophysiological Monitoring. Cancers. 2022;14(16). doi: 10.3390/cancers14163989.
570	Embase	Jiang P, Yang D, Chang B, Xu Q, Deng Y, Zhang M, et al. Efficacy of anterior-posterior decompression on thoracolumbar spine fracture with spinal cord injury and analysis of risk factors for postoperative deep vein thrombosis. American Journal of Translational Research. 2022;14(6):4033-41.
571	Embase	Jiang X, Khan F, Shi E, Fan R, Qian X, Zhang H, et al. Outcomes of preoperative antiplatelet therapy in patients with acute type A aortic dissection. Journal of Cardiac Surgery. 2022;37(1):53-61. doi: 10.1111/jocs.16080.
572	Embase	Jiang YN, Wang JX, Chen LY, Yao JJ, Ni L, Sheng JM, et al. Reliability and Validity of the Composite Activity-Related Fall Risk Scale. Frontiers in Neurology. 2022;13. doi: 10.3389/fneur.2022.832691.
573	Embase	Jin YT, Chen CM, Huang YC, Chung CH, Sun CA, Huang SH, et al. Segregating Suspected Child Maltreatment from Non-Child Maltreatment Injuries: A Population-Based Case-Control Study in Taiwan. International Journal of Environmental Research and Public Health. 2022;19(8). doi: 10.3390/ijerph19084591.
574	Embase	Jones S, Coker M, López AGM, Sniadecki J, Mayhew J, Hensman P, et al. Open-label phase 1/2 study of vestronidase alfa for mucopolysaccharidosis VII. Molecular Genetics and Metabolism Reports. 2021;28. doi: 10.1016/j.ymgmr.2021.100774.
575	Embase	Josefson C, Rekand T, Lundgren-Nilsson Å, Sunnerhagen KS. Respiratory complications during initial rehabilitation and survival following spinal cord injury in Sweden: a retrospective study. Spinal Cord. 2021;59(6):659-64. doi: 10.1038/s41393-020-00549-6.
576	Embase	Jovanović SS, Trajkov MT, Dopsaj MJ, Arsić SD, Milošević RL, Stojanović Jovanović BN, et al. Relationship among the quality of cognitive abilities, depression symptoms, and various aspects of handgrip strength in the elderly. Vojnosanitetski Pregled. 2022;79(3):256-63. doi: 10.2298/VSP200811109J.
577	Embase	Jovicic SM. Global trend of clinical biomarkers of health and disease during the period (1913–2021): systematic review and bibliometric analysis. African Journal of Urology. 2021;27(1). doi: 10.1186/s12301-021-00239-6.
578	Embase	Kague E, Medina-Gomez C, Boyadjiev SA, Rivadeneira F. The genetic overlap between osteoporosis and craniosynostosis. Frontiers in Endocrinology. 2022;13. doi: 10.3389/fendo.2022.1020821.
579	Embase	Kalinoski T. Waterhouse-Friderichsen Syndrome with Bilateral Adrenal Hemorrhage Associated with Methicillin-Resistant Staphylococcus aureus (MRSA) Bacteremia in an Adult Patient with History of Intravenous Drug Use. American Journal of Case Reports. 2022;23. doi: 10.12659/AJCR.936096.
580	Embase	Kamalov AA, Okhobotov DA, Chaly ME, Frolova MV, Khutoroi IV, Salyukov RV. The risk of developing autonomic dysreflexia during urodynamic testing in patients after spinal cord injury. Vestnik Urologii/Urology Herald. 2022;10(4):43-53. doi: 10.21886/2308-6424-2022-10-4-43-53.
581	Embase	Kandregula S, Birk HS, Savardekar A, Newman WC, Beyl R, Trosclair K, et al. Spinal Fractures in Ankylosing Spondylitis: Patterns, Management, and Complications in the United States – Analysis of Latest Nationwide Inpatient Sample Data. Neurospine. 2021;18(4):786-97. doi: 10.14245/ns.2142712.356.
582	Embase	Khobragade M, Tivaskar S, Luharia A, Dhande R, Pathade A. Cervical Spine Imaging Using Effective Technique In Trauma Patients: A Review Article. Journal of Pharmaceutical Negative Results. 2022;13:76-81. doi: 10.47750/pnr.2022.13.S08.14.
583	Embase	Kim J, Shankar DS, Bienstock DM, Gao M, Lee Y, Chaudhary SB, et al. Postoperative C5 Palsy Following Cervical Laminectomy With Instrumented Fusion Versus Cervical Laminoplasty With Reconstruction Single Surgeon and National Inpatient Cohort Analyses. Clinical Spine Surgery. 2022;35(4):181-6. doi: 10.1097/BSD.0000000000001311.
584	Embase	Kim KH, Kim P, Kim SW. Neurological Deterioration Immediately after Lumbar Surgery: Anesthetic Consideration for Coexisting Cervical Lesion: A Case Report. Korean Journal of Neurotrauma. 2022;18. doi: 10.13004/kjnt.2022.18.e12.
585	Embase	Kinney E, Kim J, Kalinda T, McCracken C, Gosman A, Stevens D, et al. 310 Emergency Department Oral Anticoagulation Prescribing Practices for Acute Atrial Fibrillation: Pre-Implementation of an Electronic Clinical Decision Support Tool. Annals of Emergency Medicine. 2022;80(4):S133. doi: 10.1016/j.annemergmed.2022.08.338.
586	Embase	Kiryu K, Yamamoto H, Kadohama T, Takagi D, Itagaki Y, Wada T, et al. Risk factors for spinal cord ischemia in frozen elephant trunk–induced upper spinal cord ischemia in patients with combination of degenerative arch aneurysms and peripheral artery diseases: a possible mechanism. Cardiothoracic Surgeon. 2021;29(1). doi: 10.1186/s43057-021-00060-5.
587	Embase	Knudson MM, Moore HB, Moore EE, Kornblith LZ, Kiraly LN, McNutt MK, et al. Tissue plasminogen activator resistance is an early predictor of posttraumatic venous thromboembolism: A prospective study from the CLOTT research group. Journal of Trauma and Acute Care Surgery. 2022;93(5):597-603. doi: 10.1097/TA.0000000000003625.
588	Embase	Krhut J, Wohlfahrt P, Pudich J, Kufová E, Borovička V, Bílková K, et al. Cardiovascular safety of mirabegron in individuals treated for spinal cord injury- or multiple sclerosis-induced neurogenic detrusor overactivity. International Urology and Nephrology. 2021;53(6):1089-95. doi: 10.1007/s11255-020-02774-7.
589	Embase	Krogh S, Jønsson AB, Aagaard P, Kasch H. Efficacy of repetitive transcranial magnetic stimulation for improving lower limb function in individuals with neurological disorders: A systematic review and meta-analysis of randomized sham-controlled trials. Journal of rehabilitation medicine. 2022;54:jrm00256. doi: 10.2340/jrm.v53.1097.
590	Embase	Kudo T, Kuratani T, Shimamura K, Sakaniwa R, Sawa Y. Long-Term results of hybrid aortic arch repair using landing zone 0: A single-centre study. European Journal of Cardio-thoracic Surgery. 2021;59(6):1227-35. doi: 10.1093/ejcts/ezab016.
591	Embase	Kuwahara W, Sasaki S, Yamamoto R, Kawakami M, Kaneko F. The effects of robot-assisted gait training combined with non-invasive brain stimulation on lower limb function in patients with stroke and spinal cord injury: A systematic review and meta-analysis. Frontiers in Human Neuroscience. 2022;16. doi: 10.3389/fnhum.2022.969036.
592	Embase	Ladhani HA, Ho VP, Charbonnet CC, Sperry JL, Guyette FX, Brown JB, et al. Dose-dependent association between blood transfusion and nosocomial infections in trauma patients: A secondary analysis of patients from the PAMPer trial. Journal of Trauma and Acute Care Surgery. 2021;91(2):272-8. doi: 10.1097/TA.0000000000003251.
593	Embase	Laouar F, Bouzerara O, Sadaoui B, Boublata L. Spontaneous spinal subdural hematoma associated with intracranial idiopathic subarachnoid hemorrhage. A case report and review of the literature. Interdisciplinary Neurosurgery: Advanced Techniques and Case Management. 2022;28. doi: 10.1016/j.inat.2021.101458.
594	Embase	Lee YM, Lu AY, Oh T, Hwang JY, Lu DC, Sun PP. C2 translaminar screw fixation in pediatric occipitocervical fusion. Child's Nervous System. 2022;38(6):1125-35. doi: 10.1007/s00381-022-05471-1.
595	Embase	Lei L, Cai S, Conwell Y, Fortinsky RH, Intrator O. Continuity of Care and Successful Hospital Discharge of Older Veterans With Dementia. Journal of Applied Gerontology. 2022;41(4):1035-46. doi: 10.1177/07334648211051867.
596	Embase	Lemos JL, Welch JM, Xiao M, Shapiro LM, Adeli E, Kamal RN. Is Frailty Associated with Adverse Outcomes After Orthopaedic Surgery?: A Systematic Review and Assessment of Definitions. JBJS Reviews. 2021;9(12). doi: 10.2106/JBJS.RVW.21.00065.
597	Embase	Leonardis J, Schnorenberg A, Vogel L, Harris G, Slavens B. The Effects of Biological Sex on Glenohumeral Joint Motion, Force, and Moment Variability during Pediatric Manual Wheelchair Propulsion. Archives of Physical Medicine and Rehabilitation. 2021;102(10):e72-e3. doi: 10.1016/j.apmr.2021.07.687.
598	Embase	Li F, Zhong X, Zhao Z, Tan G, Xue F, Zhang Y, et al. Comprehensive analysis of ncRNA involvement in brain microglia immunology. Clinical Immunology. 2022;241. doi: 10.1016/j.clim.2022.109075.
599	Embase	Li G, Li Y, Wang J, Gao X, Zhong Q, He L, et al. Guidelines for radiotherapy of prostate cancer (2020 edition). Precision Radiation Oncology. 2021;5(3):160-82. doi: 10.1002/pro6.1129.
600	Embase	Li J, Demirel A, Azuero A, Womack ED, Kroeger EN, McLain A, et al. Limited Association between the Total Healthy Eating Index-2015 Score and Cardiovascular Risk Factors in Individuals with Long-Standing Spinal Cord Injury: An Exploratory Study: An Exploratory Study. Journal of the Academy of Nutrition and Dietetics. 2021;121(11):2260-6. doi: 10.1016/j.jand.2021.04.010.
601	Embase	Li X, Xiao GY, Guo T, Song YJ, Li QM. Potential therapeutic role of pyroptosis mediated by the NLRP3 inflammasome in type 2 diabetes and its complications. Frontiers in Endocrinology. 2022;13. doi: 10.3389/fendo.2022.986565.
602	Embase	Liebrich M, Charitos EI, Schlereth S, Meißner H, Trabold T, Geisbüsch P, et al. The zone 2 concept and distal stent graft positioning in TH 2-3 are associated with high rates of secondary aortic interventions in frozen elephant trunk surgery. European Journal of Cardio-thoracic Surgery. 2021;60(2):343-51. doi: 10.1093/ejcts/ezab132.
603	Embase	Liebscher T, Ludwig J, Lübstorf T, Kreutzträger M, Auhuber T, Grittner U, et al. Cervical Spine Injuries with Acute Traumatic Spinal Cord Injury: Spinal Surgery Adverse Events and Their Association with Neurological and Functional Outcome. Spine. 2022;47(1):E16-E26. doi: 10.1097/BRS.0000000000004124.
604	Embase	Lim-Hing K, Massetti J, Pajoumand M, Gupta S, Jenkins R, Hassan M, et al. Impact of Enteral Albuterol on Bradycardic Events After Acute Cervical Spinal Cord Injury. Neurocritical Care. 2022;36(3):840-5. doi: 10.1007/s12028-021-01384-0.
605	Embase	Liu FJ, Xu HH, Yin Y, Chen YZ, Xie LY, Li HZ, et al. Decreased Adiponectin Levels Are a Risk Factor for Cognitive Decline in Spinal Cord Injury. Disease Markers. 2022;2022. doi: 10.1155/2022/5389162.
606	Embase	Liu XH, Harlow L, Bauman W, Bramlett H, Marcillo A, Sanchez J, et al. JTV-519 Alleviates the Impairment of FGF21 Axis Signaling after Spinal Cord Contusion in Mice. Journal of the Endocrine Society. 2022;6:A444. doi: 10.1210/jendso/bvac150.924.
607	Embase	Liu Y, Zhang B, Liang S, Dun Y, Guo H, Qian X, et al. Early and Midterm Outcomes of Type II Hybrid Arch Repair for Complex Aortic Arch Pathology. Frontiers in Cardiovascular Medicine. 2022;9. doi: 10.3389/fcvm.2022.882783.
608	Embase	Lohse KR, Dummer DR, Hayes HA, Carson RJ, Marcus RL. Combining the AM-PAC “6-Clicks” and the Morse Fall Scale to Predict Individuals at Risk for Falls in an Inpatient Rehabilitation Hospital. Archives of Physical Medicine and Rehabilitation. 2021;102(12):2309-15. doi: 10.1016/j.apmr.2021.07.800.
609	Embase	Lovi A, Manfroni F, Luca A, Babbi L, Brayda-Bruno M. Delayed postoperative cervical spinal cord ischemic lesion after a thoracolumbar fusion for syndromic scoliosis: a case report and systematic review of the literature. Child's Nervous System. 2022;38(5):1011-5. doi: 10.1007/s00381-021-05336-z.
610	Embase	Lowery A, Patel A, Ames R, Ramsey F, Slattery B, Pazionis T. Prevalence of venous thromboembolism following acute spinal cord injury in an Urban Inner City hospital. International Journal of Spine Surgery. 2021;15(3):562-9. doi: 10.14444/8076.
611	Embase	Lucasti C, Morgan D, Slowinski J, Maraschiello M, Kowalski J. Polytrauma patient with lateral thoracic spondyloptosis: case report and literature review. AME Medical Journal. 2022;7. doi: 10.21037/amj-22-14.
612	Embase	Lucci VEM, Harrison EL, DeVeau KM, Harman KA, Squair JW, Krassioukov A, et al. Markers of susceptibility to cardiac arrhythmia in experimental spinal cord injury and the impact of sympathetic stimulation and exercise training. Autonomic Neuroscience: Basic and Clinical. 2021;235. doi: 10.1016/j.autneu.2021.102867.
613	Embase	Lucci VEM, Sahota IS, McGrath MS, Ravensbergen HJC, Claydon VE. Cardiovascular and cerebrovascular responses to urodynamics testing after spinal cord injury: the influence of autonomic injury. Clinical Autonomic Research. 2022;32(5):333. doi: 10.1007/s10286-022-00892-z.
614	Embase	Lugo-Pico JG, Heller JG. Complications in posterior cervical spine surgery. Seminars in Spine Surgery. 2022;34(1). doi: 10.1016/j.semss.2022.100921.
615	Embase	Lupton JR, Davis-O'Reilly C, Jungbauer RM, Newgard CD, Fallat ME, Brown JB, et al. Mechanism of injury and special considerations as predictive of serious injury: A systematic review. Academic Emergency Medicine. 2022;29(9):1106-17. doi: 10.1111/acem.14489.
616	Embase	Lv B, Wang H, Li W, Han G, Liu X, Zhang C, et al. Admission Prevalence and Risk Factors of Deep Vein Thrombosis in Patients with Spinal Cord Injury Complicated with Cervical Fractures. Clinical and Applied Thrombosis/Hemostasis. 2022;28. doi: 10.1177/10760296221108969.
617	Embase	Lyden SP, Ahmed A, Steenberge S, Caputo FJ, Smolock CJ, Kirksey L, et al. Spinal drainage complications after aortic surgery. Journal of Vascular Surgery. 2021;74(5):1440-6. doi: 10.1016/j.jvs.2021.04.031.
618	Embase	Lyons J, Mian H. Epidemiology of atlas fractures in the United States: A 20-year analysis. Journal of Craniovertebral Junction and Spine. 2022;13(1):85-93. doi: 10.4103/jcvjs.jcvjs_164_21.
619	Embase	Ma L, Chai T, Yang X, Zhuang X, Wu Q, Chen L, et al. Outcomes of hemi- vs. total arch replacement in acute type A aortic dissection: A systematic review and meta-analysis. Frontiers in Cardiovascular Medicine. 2022;9. doi: 10.3389/fcvm.2022.988619.
620	Embase	Ma Y, Shen K, Wu D, Lu Z. Sweat contamination induced surgical site infections after spine surgery: Three case reports and literature review. International Journal of Surgery Case Reports. 2022;94. doi: 10.1016/j.ijscr.2022.107153.
621	Embase	Madhani S, Oushy S, Borg N, Lanzino G, Cloft H, Brinjikji W. TRANSVENOUS EMBOLIZATION OF SPINAL EPIDURAL ARTERIOVENOUS FISTULA WITH COMPRESSIVE MYELOPATHY. Journal of NeuroInterventional Surgery. 2022;14:A29. doi: 10.1136/neurintsurg-2022-SNIS.45.
622	Embase	Maheshati A, Yang Y, Habulihan H. Prevalence and risk factors of preoperative deep venous thromboembolism in spinal fracture. Zhongguo gu shang = China journal of orthopaedics and traumatology. 2022;35(8):717-23. doi: 10.12200/j.issn.1003-0034.2022.08.004.
623	Embase	Mahmoudi E, Lin P, Peterson MD, Meade M, Tate DG, Kamdar N. Letter to the Editor: Traumatic Spinal Cord Injury and Risk of Early and Late Onset Alzheimer's Disease and related Dementia: Large Longitudinal Study. Archives of Physical Medicine and Rehabilitation. 2021;102(7):1431-2. doi: 10.1016/j.apmr.2021.03.003.
624	Embase	Mahmoudi E, Lin P, Ratakonda S, Khan A, Kamdar N, Peterson MD. Preventative Services Use and Risk Reduction for Potentially Preventative Hospitalizations Among People With Traumatic Spinal Cord Injury. Archives of Physical Medicine and Rehabilitation. 2022;103(7):1255-62. doi: 10.1016/j.apmr.2021.12.004.
625	Embase	Manlapaz M, Beresian J, Avitsian R. Airway Management in Cervical Spine Pathologies. Current Anesthesiology Reports. 2022;12(3):373-81. doi: 10.1007/s40140-022-00523-3.
626	Embase	Marchi D, van Eeden FJM. Homeostatic regulation of glucocorticoid receptor activity by hypoxia-inducible factor 1: From physiology to clinic. Cells. 2021;10(12). doi: 10.3390/cells10123441.
627	Embase	Martirosyan NL. Pharmacologic and Cell-Based Therapies for Acute Spinal Cord Injury. Neurosurgery Clinics of North America. 2021;32(3):389-95. doi: 10.1016/j.nec.2021.03.010.
628	Embase	Marturano F, Nisi F, Giustiniano E, Benedetto F, Piccioni F, Ripani U. Prevention of Spinal Cord Injury during Thoracoabdominal Aortic Aneurysms Repair: What the Anaesthesiologist Should Know. Journal of Personalized Medicine. 2022;12(10). doi: 10.3390/jpm12101629.
629	Embase	Mathiesen JS, Effraimidis G, Rossing M, Rasmussen ÅK, Hoejberg L, Bastholt L, et al. Multiple endocrine neoplasia type 2: A review. Seminars in Cancer Biology. 2022;79:163-79. doi: 10.1016/j.semcancer.2021.03.035.
630	Embase	Matthay ZA, Hellmann ZJ, Nunez-Garcia B, Fields AT, Cuschieri J, Neal MD, et al. Postinjury platelet aggregation and venous thromboembolism. Journal of Trauma and Acute Care Surgery. 2022;93(5):604-12. doi: 10.1097/TA.0000000000003655.
631	Embase	Mauler DJ, Mooney MA, Sheehy JP, Kakarla UK, Bohl MA. Hospital use following anterior cervical discectomy and fusion. Journal of Clinical Neuroscience. 2021;89:128-32. doi: 10.1016/j.jocn.2021.03.008.
632	Embase	McPherson I, Chilvers N, Freystaetter K, Sivaharan A, Kanani M, Williams R, et al. Dissecting the Management and Outcomes of Thoracic Aortovascular Disease During the COVID-19 Pandemic. Annals of Vascular Surgery. 2021;75:120-7. doi: 10.1016/j.avsg.2021.04.008.
633	Embase	Mehdiani A, Sugimura Y, Wollgarten L, Immohr MB, Bauer S, Schelzig H, et al. Early Results of a Novel Hybrid Prosthesis for Treatment of Acute Aortic Dissection Type A With Distal Anastomosis Line Beyond Aortic Arch Zone Zero. Frontiers in Cardiovascular Medicine. 2022;9. doi: 10.3389/fcvm.2022.892516.
634	Embase	Mehkri Y, Lara-Velazquez M, Fiester P, Rahmathulla G. Ankylosing spondylitis traumatic subaxial cervical fractures - An updated treatment algorithm. Journal of Craniovertebral Junction and Spine. 2021;12(4):329-35. doi: 10.4103/jcvjs.jcvjs_131_21.
635	Embase	Melnychuk E, Berger A, Kraus C. 315 Coagulopathies and Mortality in Patients With Traumatic Subarachnoid Hemorrhage. Annals of Emergency Medicine. 2022;80(4):S134-S5. doi: 10.1016/j.annemergmed.2022.08.343.
636	Embase	Melnychuk E, Kraus C, Cocciolone AJ. 392 Outcomes of Patients Presenting to the Emergency Department With Traumatic Subarachnoid Hemorrhage. Annals of Emergency Medicine. 2021;78(4):S158. doi: 10.1016/j.annemergmed.2021.09.407.
637	Embase	Menezes AH, Traynelis VC. Pediatric cervical kyphosis in the MRI era (1984–2008) with long-term follow up: literature review. Child's Nervous System. 2022;38(2):361-77. doi: 10.1007/s00381-021-05409-z.
638	Embase	Mercier HW, Solinsky R, Taylor JA. Relationship of cardiometabolic disease risk factors with age and spinal cord injury duration. Journal of Spinal Cord Medicine. 2022. doi: 10.1080/10790268.2022.2065410.
639	Embase	Mickens MN, Perrin P, Goldsmith JA, Khalil RE, Carter Iii WE, Gorgey AS. Leisure-time physical activity, anthropometrics, and body composition as predictors of quality of life domains after spinal cord injury: An exploratory cross-sectional study. Neural Regeneration Research. 2022;17(6):1369-75. doi: 10.4103/1673-5374.327356.
640	Embase	Miller LK, Patel VI, Wagener G. Spinal Cord Protection for Thoracoabdominal Aortic Surgery. Journal of Cardiothoracic and Vascular Anesthesia. 2022;36(2):577-86. doi: 10.1053/j.jvca.2021.06.024.
641	Embase	Mills CS, Michou E, King N, Bellamy MC, Siddle HJ, Brennan CA, et al. Evidence for Above Cuff Vocalization in Patients With a Tracheostomy: A Systematic Review. Laryngoscope. 2022;132(3):600-11. doi: 10.1002/lary.29591.
642	Embase	Min HS, Jie TY, Suhaila I. Accidental Burns Caused by Infra-Red Heat Lamp Following Electroacupuncture Treatment: A Case Report. Medical Journal of Malaysia. 2021;76(SUPPL 5):53.
643	Embase	Moritani T. Electrical muscle stimulation: Application and potential role in aging society. Journal of Electromyography and Kinesiology. 2021;61. doi: 10.1016/j.jelekin.2021.102598.
644	Embase	Moula AI, Romeo JLR, Parise G, Parise O, Maessen JG, Natour E, et al. The evolution of arch surgery: Frozen elephant trunk or conventional elephant trunk? Frontiers in Cardiovascular Medicine. 2022;9. doi: 10.3389/fcvm.2022.999314.
645	Embase	Mueller JL, Stavely R, Hotta R, Goldstein AM. Peripheral nervous system: A promising source of neuronal progenitors for central nervous system repair. Frontiers in Neuroscience. 2022;16. doi: 10.3389/fnins.2022.970350.
646	Embase	Myers E, Sumner C, Smith S, Chiao S, Sheeran J, Esfahani K. Use of neuraxial anesthesia during cesarean section in the parturient patient with spinal cord injury: A case series. Journal of Neurosurgical Anesthesiology. 2021;33(4):379. doi: 10.1097/ANA.0000000000000800.
647	Embase	Nana P, Spanos K, Behrendt CA, Dakis K, Brotis A, Kouvelos G, et al. Editor's Choice – Sex Specific Outcomes After Complex Fenestrated and Branched Endovascular Aortic Repair: A Systematic Review and Meta-analysis. European Journal of Vascular and Endovascular Surgery. 2022;64(2-3):200-8. doi: 10.1016/j.ejvs.2022.05.026.
648	Embase	Nash MS, Farkas GJ, Tiozzo E, Gater DR. Exercise to mitigate cardiometabolic disorders after spinal cord injury. Current Opinion in Pharmacology. 2022;62:4-11. doi: 10.1016/j.coph.2021.10.004.
649	Embase	Needham EJ, Stoevesandt O, Thelin EP, Zetterberg H, Zanier ER, Nimer FA, et al. Complex autoantibody responses occur following moderate to severe traumatic brain injury. Journal of Immunology. 2021;207(1):90-100. doi: 10.4049/jimmunol.2001309.
650	Embase	Ng YS, Ong PH, Mah SM, Koh CWC, Loh YJ, Chew E. Rehabilitation prioritization: Development of expert consensus on essential rehabilitation during pandemics. Annals of Physical and Rehabilitation Medicine. 2021;64(6). doi: 10.1016/j.rehab.2021.101512.
651	Embase	Nguyen VN, Khan NR, Arnautović KI. Microsurgical Resection of Radiation-Induced Cervical Spinal Intradural Extramedullary Meningioma: Dural Splitting Resection. World Neurosurgery. 2021;155:94-5. doi: 10.1016/j.wneu.2021.08.083.
652	Embase	Nightingale TE, Heneghan NR, Fenton SAM, Veldhuijzen van Zanten JJCS, Jutzeler CR. Physical Activity and Health-Related Quality of Life in Adults With a Neurologically-Related Mobility Disability During the COVID-19 Pandemic: An Exploratory Analysis. Frontiers in Neurology. 2021;12. doi: 10.3389/fneur.2021.699884.
653	Embase	Nimmons S, Rizkalla J, Solis J, Dawkins J, Syed I. Design and Retrospective Application of a Spine Trauma DVT Prophylaxis Protocol on Level 1 Trauma Center Patient Database. Global Spine Journal. 2022;12(7):1321-9. doi: 10.1177/2192568220979139.
654	Embase	O’dowd E, Mackenzie J, Balata H. Lung cancer for the non-respiratory physician. Clinical Medicine, Journal of the Royal College of Physicians of London. 2021;21(6):E578-E83. doi: 10.7861/clinmed.2021-0657.
655	Embase	Oderich GS, Tenorio ER, Mendes BC, Lima GBB, Marcondes GB, Saqib N, et al. Midterm Outcomes of a Prospective, Nonrandomized Study to Evaluate Endovascular Repair of Complex Aortic Aneurysms Using Fenestrated-Branched Endografts. Annals of Surgery. 2021;274(3):491-9. doi: 10.1097/SLA.0000000000004982.
656	Embase	Onusko SW, Zakel MSJ. Implementation of the Frazier Free Water Protocol in Acute Rehabilitation Patients with Oropharyngeal Dysphagia and Its Effect on Patient Perception of Swallowing. PM and R. 2022;14:S189-S90. doi: 10.1002/pmrj.12913.
657	Embase	Otsuki B, Miyazaki K, Kakutani K, Fujibayashi S, Shimizu T, Murata K, et al. Comparative Study of Circumferential Decompression and Posterior Decompression in Palliative Surgery for Metastatic Thoracic Spinal Tumors. Clinical Spine Surgery. 2022;35(9):E685-E92. doi: 10.1097/BSD.0000000000001342.
658	Embase	Palackdkharry CS, Wottrich S, Dienes E, Bydon M, Steinmetz MP, Traynelis VC. The leptomeninges as a critical organ for normal CNS development and function: First patient and public involved systematic review of arachnoiditis (chronic meningitis). PLoS ONE. 2022;17(9 September). doi: 10.1371/journal.pone.0274634.
659	Embase	Pallett S, Houston A. Tuberculosis. Medicine (United Kingdom). 2021;49(12):751-5. doi: 10.1016/j.mpmed.2021.09.005.
660	Embase	Papillon S, Pennell C, Master SA, Grewal H, Turner EM, Arthur LG, et al. Derivation and Validation of a Machine Learning Algorithm for Predicting Venous Thromboembolism in Injured Children. Journal of the American College of Surgeons. 2022;235(5):S175. doi: 10.1097/01.XCS.0000894336.74420.72.
661	Embase	Park BJ, Gold CJ, Piscopo A, Schwickerath L, Bathla G, Chieng LO, et al. Outcomes and complications of surgical treatment of anterior osteophytes causing dysphagia: Single center experience. Clinical Neurology and Neurosurgery. 2021;207. doi: 10.1016/j.clineuro.2021.106814.
662	Embase	Park JH, Kim DH, Mun JH, Lee SS. TCTAP C-147 The Endovascular Treatment of Chronic Limbs Threatening Ischemia in a Patient With Spinal Cord Injury. Journal of the American College of Cardiology. 2022;79(15):S348-S51. doi: 10.1016/j.jacc.2022.03.284.
663	Embase	Parker CM, Karchmer AW, Fisher MC, Muhammad KM, Yu PA. Safety of Antimicrobials for Postexposure Prophylaxis and Treatment of Anthrax: A Review. Clinical Infectious Diseases. 2022;75(3 Supplement):S417-S31. doi: 10.1093/cid/ciac592.
664	Embase	Parodi FE, Schanzer A, Oderich GS, Timaran CH, Schneider D, Sweet MP, et al. The development and potential implications of the US Fenestrated and Branched Aortic Research Consortium. Seminars in Vascular Surgery. 2022;35(3):380-4. doi: 10.1053/j.semvascsurg.2022.08.002.
665	Embase	Patel D, Horns J, Pastuszak A, Yafi F, Hsieh TC, Hotaling J. Hypogonadism increases the rate of penile prosthesis infection: An analysis of United States claims data. Journal of Urology. 2021;206(SUPPL 3):e984-e5. doi: 10.1097/JU.0000000000002087.15.
666	Embase	Patel DP, Horns JJ, Pastuszak AW, Hsieh TC, Yafi FA, Hotaling JM. Hypogonadism Associated With Higher Rate of Penile Prosthesis Infection: An Analysis of United States Claims Data. Urology. 2022;167:132-7. doi: 10.1016/j.urology.2022.06.010.
667	Embase	Paul M, Benghanem S, Merceron S, Bellut H, Dumas F, Henry A, et al. Cerebrospinal fluid features in comatose survivors of cardiac arrest: A pilot study. PLoS ONE. 2022;17(7 July). doi: 10.1371/journal.pone.0270954.
668	Embase	Peterson MD, Berri M, Lin P, Kamdar N, Rodriguez G, Mahmoudi E, et al. Cardiovascular and metabolic morbidity following spinal cord injury. Spine Journal. 2021;21(9):1520-7. doi: 10.1016/j.spinee.2021.05.014.
669	Embase	Peterson MD, Berri M, Meade MA, Lin P, Kamdar N, Mahmoudi E. Disparities in Morbidity After Spinal Cord Injury Across Insurance Types in the United States. Mayo Clinic Proceedings: Innovations, Quality and Outcomes. 2022;6(3):279-90. doi: 10.1016/j.mayocpiqo.2022.04.004.
670	Embase	Peterson NT, Vezina CM. Male Lower Urinary Tract Dysfunction: An Underrepresented Endpoint in Toxicology Research. Toxics. 2022;10(2). doi: 10.3390/toxics10020089.
671	Embase	Petriello MA, Groah S, Matiana SD. Treatment of bilateral sacral insufficiency fractures with sacroplasty in a patient with motor complete tetraplegia. Spinal Cord Series and Cases. 2021;7(1). doi: 10.1038/s41394-021-00393-7.
672	Embase	Pettersson-Segerlind J, Fletcher-Sandersjöö A, Tatter C, Burström G, Persson O, Förander P, et al. Long-term follow-up and predictors of functional outcome after surgery for spinal meningiomas: A population-based cohort study. Cancers. 2021;13(13). doi: 10.3390/cancers13133244.
673	Embase	Pezzanite LM, Easley JT, Bayless R, Aldrich E, Nelson BB, Seim HB, et al. Outcomes after cervical vertebral interbody fusion using an interbody fusion device and polyaxial pedicle screw and rod construct in 10 horses (2015-2019). Equine Veterinary Journal. 2022;54(2):347-58. doi: 10.1111/evj.13449.
674	Embase	Pham Nguyen TP, Soprano SE, Hennessy S, Brensinger CM, Bilker WB, Miano TA, et al. Population-based signals of benzodiazepine drug interactions associated with unintentional traumatic injury. Journal of Psychiatric Research. 2022;151:299-303. doi: 10.1016/j.jpsychires.2022.04.033.
675	Embase	Phelps RR, Yue JK, Tsolinas RE, Deng H, Rios J, Upadhyayula PS, et al. Elderly traumatic central cord syndrome in the USA: A review of management and outcomes. Journal of Neurosurgical Sciences. 2021;65(4):442-9. doi: 10.23736/S0390-5616.21.05078-5.
676	Embase	Phu S, Lord SR, Sturnieks DL, Okubo Y. Impact of pathological conditions on postural reflex latency and adaptability following unpredictable perturbations: A systematic review and meta-analysis. Gait and Posture. 2022;95:149-59. doi: 10.1016/j.gaitpost.2022.04.014.
677	Embase	Piazera FZ, Costa AR, Lima GR, Maldonado JVO, Bitencourte HM, Vasconcelos RS. CUTANEOUS INVOLVEMENT IN MULTIPLE MYELOMA IN THE ERA OF PROTEASOME INHIBITORS: HAS THE DISMAL PROGNOSIS CHANGED? Hematology, Transfusion and Cell Therapy. 2022;44:S264. doi: 10.1016/j.htct.2022.09.446.
678	Embase	Pino IP, Nightingale TE, Hoover C, Zhao Z, Cahalan M, Dorey TW, et al. The safety of epidural spinal cord stimulation to restore function after spinal cord injury: post-surgical complications and incidence of cardiovascular events. Spinal Cord. 2022;60(10):903-10. doi: 10.1038/s41393-022-00822-w.
679	Embase	Povieng B, Grigoropoulos G, Anderson VL. Tetraplegia following intervention for a massive pulmonary embolism months after severe COVID-19 pneumonia. Journal of Spinal Cord Medicine. 2022;45(5):797. doi: 10.1080/10790268.2022.2106742.
680	Embase	Prosperini L, Tomassini V, Castelli L, Tacchino A, Brichetto G, Cattaneo D, et al. Exergames for balance dysfunction in neurological disability: a meta-analysis with meta-regression. Journal of Neurology. 2021;268(9):3223-37. doi: 10.1007/s00415-020-09918-w.
681	Embase	Qiao G, Zeng XK, Yang XY, Diao MY, Zhu Y, Yang J, et al. Heparin-free adventitia pulmonary oxygenation in the treatment of trauma complicated with severe pulmonary infection: a case report. Perfusion (United Kingdom). 2022;37(3):311-5. doi: 10.1177/0267659120984087.
682	Embase	Raghavan KC, Hache M, Bulsara P, Lu Z, Rossi MG. Perianesthetic neurological adverse events in children: A review of the Wake-Up Safe Database. Paediatric Anaesthesia. 2021;31(5):594-603. doi: 10.1111/pan.14165.
683	Embase	Raguindin PF, Fränkl G, Itodo OA, Bertolo A, Zeh RM, Capossela S, et al. The neurological level of spinal cord injury and cardiovascular risk factors: a systematic review and meta-analysis. Spinal Cord. 2021;59(11):1135-45. doi: 10.1038/s41393-021-00678-6.
684	Embase	Raguindin PF, Stoyanov J, Eriks I, Stucki G, Jordan X, Schubert M, et al. Changes in cardiometabolic risk factors during inpatient rehabilitation of traumatic spinal cord injury from a multicenter Swiss Spinal Cord Injury Cohort (SwiSCI). European Heart Journal. 2021;42(SUPPL 1):2741. doi: 10.1093/eurheartj/ehab724.2741.
685	Embase	Ramos MRD, Liu G, Tan JH, Tan JHJ, Ruiz JNM, Hey HWD, et al. Risk factors for surgical complications in the management of ossification of the posterior longitudinal ligament. Spine Journal. 2021;21(7):1176-84. doi: 10.1016/j.spinee.2021.03.022.
686	Embase	Rangel M, Melo B, Pascoal A, Alves A, Azevedo MJ. MANAGEMENT OF OSTEOPOROSIS IN NEUROLOGICAL DISORDERS. Aging Clinical and Experimental Research. 2022;34:S429. doi: 10.1007/s40520-022-02147-3.
687	Embase	Rashed MESH, Salama HH, Shniet HHS, Ramadan SAR. Management of Cervical Spondylotic Myelopathy. NeuroQuantology. 2022;20(19):3832-49. doi: 10.48047/nq.2022.20.19.NQ99345.
688	Embase	Reed L, Levitt E, Mihas A, McLynn R, Patch D, Manoharan SRR, et al. P156. Mortality of operative spinal fractures in COVID-19 positive patients using data from a national database. Spine Journal. 2022;22(9):S202. doi: 10.1016/j.spinee.2022.06.413.
689	Embase	Reidy J, Mobbs R. Spinal Subdural Hematoma: Rare Complication of Spinal Decompression Surgery. World Neurosurgery. 2022;158:114-7. doi: 10.1016/j.wneu.2021.10.141.
690	Embase	Ren J, Jiang N, Bian L, Dmytriw AA, Zeng G, He C, et al. Natural History of Spinal Cord Cavernous Malformations: A Multicenter Cohort Study. Neurosurgery. 2022;90(4):390-8. doi: 10.1227/NEU.0000000000001842.
691	Embase	Rezaei Y, Bashir M, Mousavizadeh M, Daliri M, Aljadayel HA, Mohammed I, et al. Frozen elephant trunk in total arch replacement: A systematic review and meta-analysis of outcomes and aortic proximalization. Journal of Cardiac Surgery. 2021;36(6):1922-34. doi: 10.1111/jocs.15452.
692	Embase	Robertson K, Ashworth F. Spinal cord injury and pregnancy. Obstetric Medicine. 2022;15(2):99-103. doi: 10.1177/1753495X211011918.
693	Embase	Romero AB, Johnson EP, Kirkpatrick JS. Tophaceous gout of the atlantoaxial joint: a case report. Journal of Medical Case Reports. 2021;15(1). doi: 10.1186/s13256-020-02638-9.
694	Embase	Ronaldi AE, Polcz JE, Robertson HT, Walker PF, Bozzay JD, Dubose JJ, et al. A multi-registry analysis of military and civilian penetrating cervical carotid artery injury. Journal of Trauma and Acute Care Surgery. 2021;91(2):S226-S32. doi: 10.1097/TA.0000000000003296.
695	Embase	Rouxinol AL, Fernandes M, Almeida C. THE ANESTHETIC MANAGEMENT OF EXTENSIVE AORTIC THORACIC ANEURYSM REPAIR WITH CLAMSHELL INCISION. Journal of Cardiothoracic and Vascular Anesthesia. 2021;35:S2. doi: 10.1053/j.jvca.2021.08.046.
696	Embase	Russman S, Cleary D, Stedelin B, Tchoe Y, Bourhis A, Martin J, et al. / #726 MIDLINE ISOLATION AND NEUROMONITORING WITH HIGH-DENSITY MICROELECTRODE ARRAYS FROM THE SURFACE OF THE SPINAL CORD: TRACK 4: CARDIOVASCULAR DISORDERS / NEURAL ENGINEERING. Neuromodulation. 2022;25(7):S133-S4. doi: 10.1016/j.neurom.2022.08.145.
697	Embase	Sacramento-Domínguez C, Cynthia N, Yankey KP, Tutu HO, Wulff I, Akoto H, et al. One-stage multiple posterior column osteotomies and fusion and pre-op halo-gravity traction may result in a comparative and safer correction of complex spine deformity than vertebral column resection. Spine Deformity. 2021;9(4):977-85. doi: 10.1007/s43390-021-00289-4.
698	Embase	Saeedi-Boroujeni A, Mahmoudian-Sani MR. Anti-inflammatory potential of Quercetin in COVID-19 treatment. Journal of Inflammation (United Kingdom). 2021;18(1). doi: 10.1186/s12950-021-00268-6.
699	Embase	Sahota IS, Lucci VEM, McGrath MS, Ravensbergen HJC, Claydon VE. Cardiovascular and cerebrovascular responses to urodynamics testing after spinal cord injury: The influence of autonomic injury. Frontiers in Physiology. 2022;13. doi: 10.3389/fphys.2022.977772.
700	Embase	Said SM, Marey G. Left heart bypass for repair of aortic coarctation in children: Technical tips and pitfalls. Multimedia manual of cardiothoracic surgery : MMCTS. 2022;2022. doi: 10.1510/mmcts.2022.001.
701	Embase	Saito W, Inoue G, Shirasawa E, Imura T, Nakazawa T, Miyagi M, et al. Risk factors associated with prolonged intensive care unit stay after posterior spinal fusion for Duchenne muscular dystrophy. Journal of Orthopaedic Science. 2021;26(3):332-6. doi: 10.1016/j.jos.2020.03.014.
702	Embase	Salehi-pourmehr H, Nouri O, Naseri A, Roshangar L, Rahbarghazi R, Sadigh-Eteghad S, et al. Clinical application of stem cell therapy in neurogenic bladder: a systematic review and meta-analysis. International Urogynecology Journal. 2022;33(8):2081-97. doi: 10.1007/s00192-021-04986-6.
703	Embase	San Norberto EM, Olmo JCMD, Diago MV, Taylor JH, Vaquero C. Bull horn vascular injuries in popular celebrations: A 40-year retrospective analysis. Journal of Vascular Surgery. 2022;75(6):2030-6.e1. doi: 10.1016/j.jvs.2022.01.009.
704	Embase	Sanchez C, Nguyen J, Baroutjian A, Gill S, McKenney M, Elkbuli A. Venous Thromboembolism Chemoprophylaxis in Trauma and Emergency General Surgery Patients: A Systematic Review. Journal of trauma nursing : the official journal of the Society of Trauma Nurses. 2021;28(5):323-31. doi: 10.1097/JTN.0000000000000606.
705	Embase	Sanchez-Jimenez JL, Aparicio I, Romero-Avila JL, Bellot-Arcís C, Cibrián Ortiz de Anda RM, Priego-Quesada JI. Skin temperature measurement in individuals with spinal cord injury during and after exercise: Systematic review. Journal of Thermal Biology. 2022;105. doi: 10.1016/j.jtherbio.2021.103146.
706	Embase	Sarkar S. Microglial ion channels: Key players in non-cell autonomous neurodegeneration. Neurobiology of Disease. 2022;174. doi: 10.1016/j.nbd.2022.105861.
707	Embase	Savardi A, Borgogno M, De Vivo M, Cancedda L. Pharmacological tools to target NKCC1 in brain disorders. Trends in Pharmacological Sciences. 2021;42(12):1009-34. doi: 10.1016/j.tips.2021.09.005.
708	Embase	Schick M, Burek M, Förster C, Nagai M, Wunder C, Neuhaus W. Hydroxyethylstarch revisited for acute brain injury treatment. Neural Regeneration Research. 2021;16(7):1372-6. doi: 10.4103/1673-5374.300978.
709	Embase	Schizodimos T, Soulountsi V, Iasonidou C, Kapravelos N. Thromboprophylaxis in critically ill patients: Balancing on a tightrope. Minerva Anestesiologica. 2021;87(11):1239-54. doi: 10.23736/S0375-9393.21.15755-4.
710	Embase	Schoeneberg B, McNeal BA, Richardson K. Cardiovascular and body composition benefits of spinal cord epidural stimulation for chronic SCI: Systematic review. Cardiopulmonary Physical Therapy Journal. 2022;33(1):e29. doi: 10.1097/CPT.0000000000000198.
711	Embase	Schultz DM, Hagedorn JM, Abd-Elsayed A, Stayner S. Safety of Interlaminar Cervical Epidural Injections: Experience With 12,168 Procedures in a Single Pain Clinic. Pain Physician. 2022;25(1):49-58.
712	Embase	Sekar A, Datta D, Parameshwar, Gulla KM, Bansal S. Aggressive vertebral hemangiomas in children. Child's Nervous System. 2022. doi: 10.1007/s00381-022-05760-9.
713	Embase	Sellars L, Fardoum P. Spinal cord injuries in pregnancy: A case report and literature review. BJOG: An International Journal of Obstetrics and Gynaecology. 2021;128(SUPPL 2):82. doi: 10.1111/1471-0528.16715.
714	Embase	Selph SS, Skelly AC, Wasson N, Dettori JR, Brodt ED, Ensrud E, et al. Physical Activity and the Health of Wheelchair Users: A Systematic Review in Multiple Sclerosis, Cerebral Palsy, and Spinal Cord Injury. Archives of Physical Medicine and Rehabilitation. 2021;102(12):2464-81.e33. doi: 10.1016/j.apmr.2021.10.002.
715	Embase	Setia MDM, Rizka A. Depression as Part of Comprehensive Geriatric Assessmenta Persistent Pain using Multiple Drug: Case Report. Journal of Drug and Alcohol Research. 2022;11(12). doi: 10.4303/JDAR/236212.
716	Embase	Shergill M. ATRAUMATIC SYMPTOMATIC PNEUMORACHIS: A DANGEROUS COMPLICATION OF EPIDURAL ANALGESIA AND BLOOD PATCH. Chest. 2022;162(4):A974. doi: 10.1016/j.chest.2022.08.767.
717	Embase	Shergill M. ATRAUMATIC PNEUMORACHIS AND PNEUMOCEPHALUS: A POSSIBLE CAUSE OF CARDIOPULMONARY ARREST IN A YOUNG PREGNANT FEMALE. Chest. 2022;162(4):A962. doi: 10.1016/j.chest.2022.08.759.
718	Embase	Sherwin E, King C, Hasen H, May S. Single-dose intravesical amikacin instillation for pyocystis in a patient with autonomic dysreflexia: A case report. Journal of Spinal Cord Medicine. 2022;45(6):965-8. doi: 10.1080/10790268.2021.1922832.
719	Embase	Shi X, Cui Y, Pan Y, Wang B, Lei M. Prediction of early vascular cement leakage following percutaneous vertebroplasty in spine metastases: the Peking University First Hospital Score (PUFHS). BMC Cancer. 2021;21(1). doi: 10.1186/s12885-021-08503-2.
720	Embase	Shin JY, Choe JC, Ahn JH, Lee HW, Oh JH, Choi JH, et al. Clinical outcomes of patients who received a lower dose of non-vitamin K antagonist oral anticoagulants for the medical management of acute pulmonary embolism. Acta Cardiologica. 2022;77(2):122-9. doi: 10.1080/00015385.2021.1878424.
721	Embase	Šimončičová E, Gonçalves de Andrade E, Vecchiarelli HA, Awogbindin IO, Delage CI, Tremblay MÈ. Present and future of microglial pharmacology. Trends in Pharmacological Sciences. 2022;43(8):669-85. doi: 10.1016/j.tips.2021.11.006.
722	Embase	Singh S, Pupovac SS, Assi R, Vallabhajosyula P. Comprehensive review of hybrid aortic arch repair with focus on zone 0 TEVAR and our institutional experience. Frontiers in Cardiovascular Medicine. 2022;9. doi: 10.3389/fcvm.2022.991824.
723	Embase	Sinnott B, Ray C, Weaver F, Gonzalez B, Chu E, Premji S, et al. Risk Factors and Consequences of Lower Extremity Fracture Nonunions in Veterans With Spinal Cord Injury. JBMR Plus. 2022;6(3). doi: 10.1002/jbm4.10595.
724	Embase	Sirko A, Malysheva T, Halkin M, Romanukha D, Pylypenko H. Successful treatment of spinal column metastatic intracranial haemangiopericytoma: A case report. Interdisciplinary Neurosurgery: Advanced Techniques and Case Management. 2021;24. doi: 10.1016/j.inat.2020.100979.
725	Embase	Solinsky R, Betancourt L, Schmidt-Read M, Kupfer M, Owens M, Schwab JM, et al. Acute Spinal Cord Injury Is Associated With Prevalent Cardiometabolic Risk Factors. Archives of Physical Medicine and Rehabilitation. 2022;103(4):696-701. doi: 10.1016/j.apmr.2021.04.022.
726	Embase	Solomon CG, Glick L, Fitzpatrick LA, Detsky AS, Rush RP. Looking Back. New England Journal of Medicine. 2022;386(18):1742-9. doi: 10.1056/NEJMcps2117782.
727	Embase	Sorgi MW, Roach E, Bauer SR, Bass S, Militello M, Welch S, et al. Effectiveness and Safety of Twice Daily Versus Thrice Daily Subcutaneous Unfractionated Heparin for Venous Thromboembolism Prophylaxis at a Tertiary Medical Center. Journal of Pharmacy Practice. 2022;35(2):190-6. doi: 10.1177/0897190020961210.
728	Embase	Soriano JE, Romac R, Squair JW, Barak OF, Sarafis ZK, Lee AHX, et al. Passive leg cycling increases activity of the cardiorespiratory system in people with tetraplegia. Applied physiology, nutrition, and metabolism = Physiologie appliquee, nutrition et metabolisme. 2022;47(3):269-77. doi: 10.1139/apnm-2021-0523.
729	Embase	Spinnato P, Barakat M, Lotrecchiano L, Giusti D, Filonzi G, Spinelli D, et al. MRI Features and Clinical Significance of Spinal Epidural Lipomatosis: All You Should Know. Current Medical Imaging. 2022;18(2):208-15. doi: 10.2174/1573405617666210824111305.
730	Embase	Spurgas MP, Entezami P, Thomas J, Dirisio DJ. Long Segment Anterior Cervical Discectomy and Fusion, Including C2: Surgical Pearls and Review of Our Experience. Clinical Spine Surgery. 2022;35(1):E13-E8. doi: 10.1097/BSD.0000000000001245.
731	Embase	Stein LH, Loumiotis I. Commentary: Freezing Elephants: Survival Seems Better, When Will Be Sure the Spine Is Safer? Seminars in Thoracic and Cardiovascular Surgery. 2022;34(2):395-6. doi: 10.1053/j.semtcvs.2021.04.029.
732	Embase	Stender M, Pimenta JM, Cheung M, Irving M, Mukherjee S. Comprehensive literature review on the prevalence of comorbid conditions in patients with achondroplasia. Bone. 2022;162. doi: 10.1016/j.bone.2022.116472.
733	Embase	Stetkarova I, Ehler E, Brabec K, Jelinkova L, Chylova M, Weichet J, et al. Spontaneous spinal epidural haematoma: management and main risk factors in era of anticoagulant/antiplatelet treatment. Neurologia i Neurochirurgia Polska. 2021;55(6):574-81. doi: 10.5603/PJNNS.a2021.0066.
734	Embase	Stoop N, Zijlstra H, Ponds NHM, Wolterbeek N, Delawi D, Kempen DHR. Long-term quality of life outcome after spondylodiscitis treatment. Spine Journal. 2021;21(12):1985-92. doi: 10.1016/j.spinee.2021.06.019.
735	Embase	Strzelczyk J, Styczyński G, Szmigielski C, Bidiuk J. A very rare location of the mitral valve abscess. Polish Archives of Internal Medicine. 2021;131(7-8):742-3. doi: 10.20452/pamw.16018.
736	Embase	Suarez-Meade P, Marenco-Hillembrand L, Sherman WJ. Neuro-oncologic Emergencies. Current Oncology Reports. 2022;24(8):975-84. doi: 10.1007/s11912-022-01259-3.
737	Embase	Subramanian V, Hughes P, Soni B. Large amounts of debris in the neuropathic bladder in persons with spinal cord injury; value of ultrasound scan in detection and management of vesical debris. Radiology Case Reports. 2022;17(8):2784-9. doi: 10.1016/j.radcr.2022.05.020.
738	Embase	Sule J, Chua CR, Teo C, Choong A, Sazzad F, Kofidis T, et al. Hybrid type II and frozen elephant trunk in acute Stanford type A aortic dissections. Scandinavian Cardiovascular Journal. 2022;56(1):91-9. doi: 10.1080/14017431.2022.2074095.
739	Embase	Šulla I, Horňák S, Balik V. Hypothermia as a potential remedy for canine and feline acute spinal cord injury: a review. Acta Veterinaria Brno. 2022;91(2):189-99. doi: 10.2754/avb202291020189.
740	Embase	Svensson LG. Commentary: What are the greatest unanswered questions? Toward a unified theory on cardiac surgery treatment. Journal of Thoracic and Cardiovascular Surgery. 2022;164(3):795-6. doi: 10.1016/j.jtcvs.2020.10.106.
741	Embase	Swatesutipun V, Tangpaitoon T. The safety cutoff storage pressure for preventing upper urinary tract damage in neurogenic bladder from spinal cord pathology and risk factor analysis. Neurourology and Urodynamics. 2022;41(4):991-1001. doi: 10.1002/nau.24911.
742	Embase	Tabacof L, Delgado A, Dewil S, Reis F, Velar CM, Corteline MED, et al. Safety and Feasibility of Outpatient Rehabilitation in Patients with Secondary Bone Cancer: A Preliminary Study. Rehabilitation Oncology. 2021;39(3):E42-E50. doi: 10.1097/01.REO.0000000000000241.
743	Embase	Tagliero AJ, Bartoletta JJ, Patel RS, Munaretto NF, Rhee PC. Shoulder arthroplasty in patients with ipsilateral hemiparesis: a safe and durable procedure? A case series. Seminars in Arthroplasty JSES. 2022;32(2):218-25. doi: 10.1053/j.sart.2021.09.004.
744	Embase	Tan S, Baggio D, Shortt J, Ko B. Cardiovascular Safety of Nilotinib in Parkinson's Disease. Movement Disorders. 2021;36(9):2217. doi: 10.1002/mds.28733.
745	Embase	Tang A, Gambhir N, Menken LG, Shah JK, D'Ambrosio M, Ramakrishnan V, et al. Identification of concomitant injuries associated with specific spine level fractures in polytrauma patients. Injury. 2022;53(3):1068-72. doi: 10.1016/j.injury.2021.12.005.
746	Embase	Tarawneh AM, Pasku D, Quraishi NA. Surgical complications and re-operation rates in spinal metastases surgery: a systematic review. European Spine Journal. 2021;30(10):2791-9. doi: 10.1007/s00586-020-06647-6.
747	Embase	Taylor A, Grant CR. Complications of regional anaesthesia. Anaesthesia and Intensive Care Medicine. 2022;23(3):146-50. doi: 10.1016/j.mpaic.2021.11.007.
748	Embase	Tenorio ER, Dias-Neto MF, Lima GBB, Baghbani-Oskouei A, Oderich GS. Lessons learned over 2 decades of fenestrated-branched endovascular aortic repair. Seminars in Vascular Surgery. 2022;35(3):236-44. doi: 10.1053/j.semvascsurg.2022.07.007.
749	Embase	Thietje R, Kowald B, Böthig R, Schulz AP, Northmann M, Rau Y, et al. Long-term survival and causes of death in patients below the age of 60 with traumatic spinal cord injury in Germany. Journal of Clinical Medicine. 2022;11(1). doi: 10.3390/jcm11010026.
750	Embase	Tracy BM, Hoover E, Jones N, Hinrichs MJ, Gelbard RB. The Effect of Physiatry Involvement for Patients with Acute Traumatic Spinal Cord Injury at a Level 1 Trauma Center. Topics in Spinal Cord Injury Rehabilitation. 2022;28(4):76-83. doi: 10.46292/sci21-00050.
751	Embase	Trager RJ, García JA. Reader Response: Spinal Cord Injury, Vertebral Artery Dissection, and Cerebellar Strokes after Chiropractic Manipulation. Neurology. 2022;99(7):315-6. doi: 10.1212/WNL.0000000000201051.
752	Embase	Trbovich M, Wu Y, Koek W, Zhao J, Kellogg D. Impact of tetraplegia vs. paraplegia on venoarteriolar, myogenic and maximal cutaneous vasodilation responses of the microvasculature: Implications for cardiovascular disease. Journal of Spinal Cord Medicine. 2022;45(1):49-57. doi: 10.1080/10790268.2020.1761173.
753	Embase	Tsou HK, Shih KC, Lin YC, Li YM, Chen HY. Altered heart rate variability and pulse-wave velocity after spinal cord injury. World Journal of Clinical Cases. 2022;10(27):9680-92. doi: 10.12998/wjcc.v10.i27.9680.
754	Embase	Tumwine JK. Editorial: Infectious diseases and ncds persist despite concerted effort. African Health Sciences. 2021;21(2):i-v. doi: 10.4314/ahs.v21i2.1.
755	Embase	Tzavellas G, Charisis N, Pavlos T, Giannopoulos S, Gutierrez J, Elitharp D, et al. Natural History of Below-knee Deep Vein Thrombosis in Neurosurgical Patients. Journal of Vascular Surgery: Venous and Lymphatic Disorders. 2022;10(2):556-7. doi: 10.1016/j.jvsv.2021.12.035.
756	Embase	Ubiali A, Agnoli C, Sabattini S, Battisti E, Rossi F, Diana A, et al. A retrospective study on bone metastasis in dogs with advancedstage solid cancers. Journal of Veterinary Internal Medicine. 2022;36(6):2504-5. doi: 10.1111/jvim.16559.
757	Embase	Ueno M. Restoring neuro-immune circuitry after brain and spinal cord injuries. International Immunology. 2021;33(6):311-25. doi: 10.1093/intimm/dxab017.
758	Embase	Ull C, Yilmaz E, Jansen O, Lotzien S, Schildhauer TA, Aach M, et al. Spinal Cord Injury With Tetraplegia in Young Persons After Diving Into Shallow Water: What Has Changed in the Past 10 to 15 Years? Global Spine Journal. 2021;11(8):1238-47. doi: 10.1177/2192568220944124.
759	Embase	Upadhya D, Shetty AK. Promise of extracellular vesicles for diagnosis and treatment of epilepsy. Epilepsy and Behavior. 2021;121. doi: 10.1016/j.yebeh.2019.106499.
760	Embase	van der Scheer JW, Goosey-Tolfrey VL, Valentino SE, Davis GM, Ho CH. Functional electrical stimulation cycling exercise after spinal cord injury: a systematic review of health and fitness-related outcomes. Journal of NeuroEngineering and Rehabilitation. 2021;18(1). doi: 10.1186/s12984-021-00882-8.
761	Embase	VandenBerg JC, Weinfeld D. Complications from elective lipoabdominoplasty and baclofen pump translocation in a patient with spinal cord injury. Journal of Spinal Cord Medicine. 2022;45(5):794-5. doi: 10.1080/10790268.2022.2106742.
762	Embase	Vecin NM, Gater DR. Pressure Injuries and Management after Spinal Cord Injury. Journal of Personalized Medicine. 2022;12(7). doi: 10.3390/jpm12071130.
763	Embase	Vedantam A, Jimsheleishvili G, Harrop JS, Alberga LR, Ahmad FU, Murphy RK, et al. A prospective multi-center study comparing the complication profile of modest systemic hypothermia versus normothermia for acute cervical spinal cord injury. Spinal Cord. 2022;60(6):510-5. doi: 10.1038/s41393-021-00747-w.
764	Embase	Vernice NA, Wingo ME, Walker PB, Demetres M, Stalter LN, Yang Q, et al. The great vessel freeze-out: A meta-analysis of conventional versus frozen elephant trunks in aortic arch surgery. Journal of Cardiac Surgery. 2022;37(8):2397-407. doi: 10.1111/jocs.16596.
765	Embase	Wahl U, Hirsch T. A systematic review of cardiovascular risk factors in patients with traumatic spinal cord injury. Vasa - European Journal of Vascular Medicine. 2022;51(1):46-55. doi: 10.1024/0301-1526/a000981.
766	Embase	Wahl U, Hirsch T. Patients with traumatic spinal cord injury - A special cardiovascular risk group. Vasa - European Journal of Vascular Medicine. 2022;51:13-4. doi: 10.1024/0301-1526/a001037.
767	Embase	Walker S, Dasgupta T, Halliday A, Reitter A. Development of a core outcome set for effectiveness studies of breech birth at term (Breech-COS): A systematic review on variations in outcome reporting. European Journal of Obstetrics and Gynecology and Reproductive Biology. 2021;263:117-26. doi: 10.1016/j.ejogrb.2021.06.021.
768	Embase	Walson F, Davis PT, Finch DA. Incomplete Spinal Cord Injury Following an Intramedullary Cervicothoracic Spinal Ependymoma Resection. PM and R. 2022;14:S104-S5. doi: 10.1002/pmrj.12913.
769	Embase	Wang C, Zhang W, Peng J, He J, Wenliu X, Chen G, et al. Outcomes of long versus short stent cronus hybrid prosthesis in type A aortic dissection: A single centre experience. Journal of Cardiac Surgery. 2021;36(9):3261-8. doi: 10.1111/jocs.15766.
770	Embase	Wang CC, Chou ECL, Chuang YC, Lin CC, Hsu YC, Liao CH, et al. Effectiveness and safety of intradetrusor onabotulinumtoxina injection for neurogenic detrusor overactivity and overactive bladder patients in Taiwan—A phase IV prospective, interventional, multiple-center study (Restore study). Toxins. 2021;13(12). doi: 10.3390/toxins13120911.
771	Embase	Wang HC, Lin YT, Huang CC, Lin MC, Liaw MY, Lu CH. Effects of respiratory muscle training on baroreflex sensitivity, respiratory function, and serum oxidative stress in acute cervical spinal cord injury. Journal of Personalized Medicine. 2021;11(5). doi: 10.3390/jpm11050377.
772	Embase	Wang Y, Zheng J, Hu H, Xing Z. Intra-Epidural Space Injection of OX26-PEGylated Selenium Nanoparticles Enhances Motor Function and Decrease the Risk of Neural Damage in Animal Model of Subarachnoid Hemorrhage. Journal of Biomedical Nanotechnology. 2022;18(5):1481-7. doi: 10.1166/jbn.2022.3355.
773	Embase	Weber AM, Nightingale TE, Jarrett M, Lee AHX, Campbell O, Walter M, et al. Cerebrovascular Reactivity Following Spinal Cord Injury. 2022.
774	Embase	White WD, Mansfield JT, Gosai EV, Groah SL. Vertebral insufficiency fractures as a cause of autonomic dysreflexia in a patient with chronic tetraplegia: A case report. Journal of Spinal Cord Medicine. 2022;45(5):769-72. doi: 10.1080/10790268.2020.1829421.
775	Embase	Willenberg R, Smith B, Stroupe K, Sippel J, Sabharwal S. Ischemic stroke incidence in US veterans with spinal cord injury: Preliminary data. Journal of Spinal Cord Medicine. 2022;45(5):775-6. doi: 10.1080/10790268.2022.2106740.
776	Embase	Williams A. NEUROLOGICAL COMPLICATIONS ASSOCIATED WITH SCUBA DIVING (WITH AN EMPHASIS ON TAU PROTEIN). European Journal of Neurodegenerative Diseases. 2022;11(2):62-9.
777	Embase	Williams EL, Khan FM, Claydon VE. Counter pressure maneuvers for syncope prevention: A semi-systematic review and meta-analysis. Frontiers in Cardiovascular Medicine. 2022;9. doi: 10.3389/fcvm.2022.1016420.
778	Embase	Wong RN, Stewart AL, Sawatzky B, Laskin JJ, Borisoff J, Mattie J, et al. Exploring exercise participation and the usability of the adaptive rower and arm crank ergometer through wheelchair users' perspectives. Disability and rehabilitation. 2022;44(15):3915-24. doi: 10.1080/09638288.2021.1894245.
779	Embase	Wu J, Sun T, Fan R. Methodological quality of a meta-analysis precedes its clinical significance. Journal of Cardiac Surgery. 2021;36(10):3992-3. doi: 10.1111/jocs.15838.
780	Embase	Wu SY, Chang SJ, Yang SSD, Hsu CK. Botulinum toxin injection for medically refractory neurogenic bladder in children: A systematic review. Toxins. 2021;13(7). doi: 10.3390/toxins13070447.
781	Embase	Xue R, Ji ZY, Cheng XD, Zhang ZQ, Zhang F. Risk Factors for Dysphagia after Anterior Cervical Discectomy and Fusion with the Zero-P implant system: A Study with Minimum of 2 Years Follow-up. Orthopaedic Surgery. 2022;14(1):149-56. doi: 10.1111/os.13170.
782	Embase	Yamane Y, Oshima S, Ishiko K, Okiyama M, Hirokami T, Hirai Y, et al. Descending thoracic aortic repair outcomes for chronic aortic dissection: a single-centre experience. Interactive Cardiovascular and Thoracic Surgery. 2022;35(4). doi: 10.1093/icvts/ivac233.
783	Embase	Yan X, Huang K, Jia M, Yang J, Zhang P, He Y, et al. Construction and verification of a nomogram predicting the risk of preoperative deep vein thrombosis progression after elective spine surgery. Clinical Neurology and Neurosurgery. 2022;222. doi: 10.1016/j.clineuro.2022.107439.
784	Embase	Yang G, Zhang M, Zhang Y, Du X, Qiao T, Li X, et al. Endovascular Repair of Postdissection Aortic Aneurysms Using Physician-Modified Endografts. Annals of Thoracic Surgery. 2021;112(4):1201-8. doi: 10.1016/j.athoracsur.2020.11.016.
785	Embase	Yang G, Zhang Y, Qiao T, Zhou M, Li X. Experience with physician-modified Ankura™ endografts for endovascular repair of thoracoabdominal aortic aneurysms. Journal of Cardiovascular Surgery. 2021;62(3):234-41. doi: 10.23736/S0021-9509.20.11544-1.
786	Embase	Yang G, Zhao J, Zhang L, Zhang Y, Li X, Zhou M. Evaluation of physician-modified endografts for the treatment of thoraco-abdominal and pararenal aortic pathologies at a single institution. Journal of Cardiovascular Surgery. 2021;62(6):582-90. doi: 10.23736/S0021-9509.21.11877-4.
787	Embase	Yang SM, Yeh KC, Pan SL. Increased risk of sensorineural hearing loss in patients with spinal cord injury: a nationwide longitudinal follow-up study. Spinal Cord. 2021;59(11):1200-5. doi: 10.1038/s41393-021-00697-3.
788	Embase	Yang TH, Xirasagar S, Cheng YF, Wang CH, Lin HC. Increased Risk of Injury Following a Diagnosis of Vertigo: A Population-based Study. Laryngoscope. 2021;131(7):1633-8. doi: 10.1002/lary.29519.
789	Embase	Yashar D, Spektor TM, Martinez D, Ghermezi M, Swift RA, Eades B, et al. A phase 2 trial of the efficacy and safety of elotuzumab in combination with pomalidomide, carfilzomib and dexamethasone for high-risk relapsed/refractory multiple myeloma. Leukemia and Lymphoma. 2022;63(4):975-83. doi: 10.1080/10428194.2021.2005044.
790	Embase	Yasuda N, Kuroda Y, Ito T, Sasaki M, Oka S, Ukai R, et al. Postoperative spinal cord ischaemia: Magnetic resonance imaging and clinical features. European Journal of Cardio-thoracic Surgery. 2021;60(1):164-74. doi: 10.1093/ejcts/ezaa476.
791	Embase	Yasukawa T, Ohya J, Yoshida Y, Kobayashi M, Onishi Y, Kudo Y, et al. Surgical treatment for cervical spine injury in nonagenarians: A report of three cases. Trauma Case Reports. 2021;35. doi: 10.1016/j.tcr.2021.100531.
792	Embase	Ye G, Grabke EP, Pakosh M, Furlan JC, Masani K. Clinical Benefits and System Design of FES-Rowing Exercise for Rehabilitation of Individuals with Spinal Cord Injury: A Systematic Review. Archives of Physical Medicine and Rehabilitation. 2021;102(8):1595-605. doi: 10.1016/j.apmr.2021.01.075.
793	Embase	Ye J, Liu X. Interactions between endoplasmic reticulum stress and extracellular vesicles in multiple diseases. Frontiers in Immunology. 2022;13. doi: 10.3389/fimmu.2022.955419.
794	Embase	Yevich S, Chen S, Metwalli Z, Kuban J, Lee S, Habibollahi P, et al. Radiofrequency Ablation of Spine Metastases: A Clinical and Technical Approach. Seminars in Musculoskeletal Radiology. 2021;25(6):795-804. doi: 10.1055/s-0041-1740351.
795	Embase	Yorkgitis BK, Berndtson AE, Cross A, Kennedy R, Kochuba MP, Tignanelli C, et al. American Association for the Surgery of Trauma/American College of Surgeons-Committee on Trauma Clinical Protocol for inpatient venous thromboembolism prophylaxis after trauma. Journal of Trauma and Acute Care Surgery. 2022;92(3):597-604. doi: 10.1097/TA.0000000000003475.
796	Embase	Yoshida K, Nakamura K, Ishigami M, Kinoshita M, Koyama T. Staged graft replacement with thoracic endovascular aneurysm repair for an extensive thoracoabdominal aortic aneurysm after total arch replacement. Journal of cardiothoracic surgery. 2022;17(1):20. doi: 10.1186/s13019-022-01764-3.
797	Embase	Yuan C, Cui Z, Wu D. Meta-analysis of autologous bone marrow mesenchymal stem cell transplantation in the treatment of ischemic stroke. Chinese Journal of Tissue Engineering Research. 2021;25(31):5018-24. doi: 10.12307/2021.145.
798	Embase	Zelenty WD, Sama AA. Venous thromboembolism and pulmonary embolism in spine surgery: Incidence, prevention, and management. Seminars in Spine Surgery. 2022;34(1). doi: 10.1016/j.semss.2022.100923.
799	Embase	Zhang J, Fang Y, Pang H, Tao Y, Zhou J, Zhu S, et al. Association of age-adjusted D-dimer with deep vein thrombosis risk in patients with spinal cord injury: a cross-sectional study. Spinal Cord. 2022;60(1):90-8. doi: 10.1038/s41393-021-00647-z.
800	Embase	Zhou R, Yu J, Gu Z, Zhang Y. Microneedle-mediated therapy for cardiovascular diseases. Drug Delivery and Translational Research. 2022;12(2):472-83. doi: 10.1007/s13346-021-01073-7.
801	Embase	ICS 2020 LAS VEGAS SCIENTIFIC PROGRAMME. Neurourology and Urodynamics. 2020;39(S2):S1-S495. doi: 10.1002/nau.24455.
802	Embase	The CPD programme for SAMJ is administered by Medical Practice Consulting. CPD questionnaires must be completed online at www.mpconsulting.co.za. South African Medical Journal. 2020;110(4):64. doi: 10.7196/SAMJ.2020.V110I4.14716.
803	Embase	Diet changes lead to ruminal acidosis and death in Scottish cattle and sheep. Veterinary Record. 2021;188(2):91-5. doi: 10.1002/vetr.100.
804	Embase	Abbhi V, Piplani P. Rho-kinase (ROCK) inhibitors-a neuroprotective therapeutic para-digm with a focus on ocular utility. Current Medicinal Chemistry. 2020;27(14):2222-56. doi: 10.2174/0929867325666181031102829.
805	Embase	Abou L, Alluri A, Fliflet A, Du Y, Rice LA. Effectiveness of Physical Therapy Interventions in Reducing Fear of Falling Among Individuals With Neurologic Diseases: A Systematic Review and Meta-analysis. Archives of Physical Medicine and Rehabilitation. 2021;102(1):132-54. doi: 10.1016/j.apmr.2020.06.025.
806	Embase	Abuarqoub D, Aslam N, Almajali B, Shajrawi L, Jafar H, Awidi A. Neuro-regenerative potential of dental stem cells: a concise review. Cell and Tissue Research. 2020;382(2):267-79. doi: 10.1007/s00441-020-03255-0.
807	Embase	Abudouaini H, Liu H, Wang B, Meng Y, Yang Y, Ding C, et al. Outcome and predictive factors in rapid progressive cervical spondylotic myelopathy: A retrospective case-control study. Clinical Neurology and Neurosurgery. 2020;198. doi: 10.1016/j.clineuro.2020.106226.
808	Embase	Aguirre MI, Tsirikos AI. Complications in paediatric and adult spinal surgery. Orthopaedics and Trauma. 2019;33(6):346-52. doi: 10.1016/j.mporth.2019.10.001.
809	Embase	Ahlquist S, Park HY, Kelley B, Holly L, Shamie AN, Park DY. Venous thromboembolism chemoprophylaxis within 24 hours of surgery for spinal cord injury: Is it safe and effective? Neurospine. 2020;17(2):407-16. doi: 10.14245/ns.1938420.210.
810	Embase	Ahmed S, Hasan MM, Heydari M, Rauf A, Bawazeer S, Abu-Izneid T, et al. Therapeutic potentials of crocin in medication of neurological disorders. Food and Chemical Toxicology. 2020;145. doi: 10.1016/j.fct.2020.111739.
811	Embase	Al Ani AH, aldeen AlHurrat M, Adnan Al kasabreh M, Ismail Khalil S. Traumatic cervical spine intradural hematoma: A case report and review of literature. Interdisciplinary Neurosurgery: Advanced Techniques and Case Management. 2020;21. doi: 10.1016/j.inat.2020.100779.
812	Embase	Al-Otaibi ML, Almutairi KH, Al-Otaibi KM, Alghaeb AN, Al-Hadi SH. Levels of public awareness regarding cervical spine injury and the suitable first aid response among adults in Saudi Arabia. Saudi Medical Journal. 2021;42(5):543-9. doi: 10.15537/SMJ.2021.42.5.20200760.
813	Embase	Al-zoubi NA, Al-shawwa Z. Complications of endo-vascular aortic repair for abdominal aortic aneurysm: A retrospective single-centre experience. Annals of Medicine and Surgery. 2021;64. doi: 10.1016/j.amsu.2021.102219.
814	Embase	Aranda-Abreu GE, Martínez-Díaz JA, Hernández-Aguilar ME, Rojas-Durán F, Herrera-Covarrubias D, García-Hernández LI, et al. Expression of proteins linked to Alzheimer's disease in C6 rat glioma cells under the action of lipopolysaccharide (LPS), nimesulide, resveratrol and citalopram. Turkish Journal of Biochemistry. 2020;45(6):793-801. doi: 10.1515/tjb-2020-0091.
815	Embase	Arnaout MM, Martinez-Perez R, Moscote-Salazar LR, Garcia-Ballestas E, Agrawal A. Letter: Blood Pressure Variability and Optimal Cerebral Perfusion Pressure-New Therapeutic Targets in Traumatic Brain Injury. Neurosurgery. 2020;87(1):E83-E4. doi: 10.1093/neuros/nyaa101.
816	Embase	Asha SE, Curtis K, Healy G, Neuhaus L, Tzannes A, Wright K. Neurologic outcomes following the introduction of a policy for using soft cervical collars in suspected traumatic cervical spine injury: A retrospective chart review. EMA - Emergency Medicine Australasia. 2021;33(1):19-24. doi: 10.1111/1742-6723.13646.
817	Embase	Atherton MJ, Rowley D, Hewitt S, Davies E. Audit of acquired spinal cord injury outpatient management-outcomes and recommendations. Developmental Medicine and Child Neurology. 2021;63(SUPPL 1):52. doi: 10.1111/dmcn.14749.
818	Embase	Badhiwala JH, Ahuja CS, Akbar MA, Witiw CD, Nassiri F, Furlan JC, et al. Degenerative cervical myelopathy — update and future directions. Nature Reviews Neurology. 2020;16(2):108-24. doi: 10.1038/s41582-019-0303-0.
819	Embase	Bailey DP, Withers TM, Goosey-Tolfrey VL, Dunstan DW, Leicht CA, Champion RB, et al. Acute effects of breaking up prolonged sedentary time on cardiovascular disease risk markers in adults with paraplegia. Scandinavian journal of medicine & science in sports. 2020;30(8):1398-408. doi: 10.1111/sms.13671.
820	Embase	Baker BS, Stannard MS, Duren DL, Cook JL, Stannard JP. Does Blood Flow Restriction Therapy in Patients Older Than Age 50 Result in Muscle Hypertrophy, Increased Strength, or Greater Physical Function? A Systematic Review. Clinical Orthopaedics and Related Research. 2020;478(3):593-606. doi: 10.1097/CORR.0000000000001090.
821	Embase	Balachandran PW, Kalra M, Pochettino A, Greason K, Colglazier JJ, Oderich GS, et al. Neurologic Outcomes in Open Thoracoabdominal Aortic Aneurysm Repair Performed Under Deep Hypothermic Circulatory Arrest With and Without Spinal Drainage. Journal of Vascular Surgery. 2020;72(1):e49. doi: 10.1016/j.jvs.2020.04.090.
822	Embase	Banga P, Oderich GS, Farber M, Reis de Souza L, Tenorio ER, Timaran C, et al. Impact of Number of Vessels Targeted on Outcomes of Fenestrated-Branched Endovascular Repair for Complex Abdominal Aortic Aneurysms. Annals of Vascular Surgery. 2021;72:98-105. doi: 10.1016/j.avsg.2020.09.063.
823	Embase	Barco S, Bingisser R, Colucci G, Frenk A, Gerber B, Held U, et al. Enoxaparin for primary thromboprophylaxis in ambulatory patients with coronavirus disease-2019 (the OVID study): A structured summary of a study protocol for a randomized controlled trial. Trials. 2020;21(1). doi: 10.1186/s13063-020-04678-4.
824	Embase	Barrenechea IJ, Márquez L, Rojas HP, Nicola M, Dumont C. Awake C1-2 laminectomy, instrumentation, and fusion: Case report. Journal of Neurosurgery: Spine. 2020;32(4):554-8. doi: 10.3171/2019.9.SPINE19961.
825	Embase	Barton TJ, Low DA, Bakker EA, Janssen T, de Groot S, van der Woude L, et al. Traditional Cardiovascular Risk Factors Strongly Underestimate the 5-Year Occurrence of Cardiovascular Morbidity and Mortality in Spinal Cord Injured Individuals. Archives of Physical Medicine and Rehabilitation. 2021;102(1):27-34. doi: 10.1016/j.apmr.2020.07.013.
826	Embase	Bashir B, Christian L. Photothrombotic stroke: A novel model to study cns injury-induced immunodepression. Journal of Vascular Research. 2021;58(SUPPL 1):9. doi: 10.1159/000518026.
827	Embase	Bateman EA, MacKenzie HM, Loh E, Sequeira K. Prevalence of cardiometabolic disease in inpatients with spinal cord injury: An opportunity for health promotion. Journal of Spinal Cord Medicine. 2021;44(SUPPL 1):S295. doi: 10.1080/10790268.2021.1957653.
828	Embase	Bay L, Amartino H, Antacle A, Arberas C, Berretta A, Botto H, et al. New recommendations for the care of patients with mucopolysaccharidosis type I. Archivos Argentinos de Pediatria. 2021;119(2):E121-E8. doi: 10.5546/AAP.2021.ENG.E121.
829	Embase	Beckman A, Ho T, Scott J, Darnell M, Rali P, Vega Sanchez M. Embolization of surgical cement to the pulmonary arteries, is there a reason to worry? American Journal of Respiratory and Critical Care Medicine. 2021;203(9). doi: 10.1164/ajrccm-conference.2021.203.1_MeetingAbstracts.A3525.
830	Embase	Beckmann E, Martens A, Krüger H, Stettinger A, Kaufeld T, Korte W, et al. Total aortic arch replacement with the frozen elephant trunk after previous repair for type-a aortic dissection. Thoracic and Cardiovascular Surgeon. 2020;68. doi: 10.1055/s-0040-1705322.
831	Embase	Benton JA, Rahme R, Krystal J, Holland R, Houten JK, Kinon MD. Retained bullet in the cervical spinal canal and the associated surgical management conundrum: case report and review of the literature. Spinal Cord Series and Cases. 2020;6(1). doi: 10.1038/s41394-020-00326-w.
832	Embase	Berczeli M, Oláh Z, Szatai L, Daróczi L, Sótonyi P. Successful two-step treatment of a ruptured giant thoracoabdominal aortic aneurysm. Orvosi Hetilap. 2020;161(7):269-74. doi: 10.1556/650.2020.31676.
833	Embase	Bernardi M, Fedullo AL, Bernardi E, Munzi D, Peluso I, Myers J, et al. Diet in neurogenic bowel management: A viewpoint on spinal cord Injury. World Journal of Gastroenterology. 2020;26(20):2479-97. doi: 10.3748/WJG.V26.I20.2479.
834	Embase	Bernstein DN, Thirukumaran C, Raudenbush B, Molinari RW, Menga EN, Mesfin A. Predictors of 30-Day Unplanned Readmissions, Complications, and Mortality Following Operative Management of C2 Fractures. Global Spine Journal. 2020;10(2):130-7. doi: 10.1177/2192568219844230.
835	Embase	Berriche A, Ammari L, Riahi H, Chelli Bouaziz M. Epidemiology of Spinal Infection. 2021. p. 1-17.
836	Embase	Bertoglio L, Katsarou M, Loschi D, Rinaldi E, Mascia D, Kahlberg A, et al. Elective Multistaged Endovascular Repair of Thoraco-abdominal Aneurysms with Fenestrated and Branched Endografts to Mitigate Spinal Cord Ischaemia. European Journal of Vascular and Endovascular Surgery. 2020;59(4):565-76. doi: 10.1016/j.ejvs.2019.10.003.
837	Embase	Bhagat AK, Srivastava RN, Dwivedi MK, Srivastava SR, Raj S, Chandra A. Nutritional status and pressure ulcer healing in spinal cord injury a non randomized non controlled observational study. Osteoarthritis and Cartilage. 2020;28:S255-S6. doi: 10.1016/j.joca.2020.02.413.
838	Embase	Bhavya P, Shreya VS, Shankar V, Turel K, Deopujari CE, Vyas H, et al. Radiosurgical Ablation Of Intramedullary Spinal Cord AVM. International Journal of Radiation Oncology Biology Physics. 2020;108(3):e707. doi: 10.1016/j.ijrobp.2020.07.071.
839	Embase	Biddick AA, Bacek LM, Fan S, Kuo KW. Association between cardiac troponin I concentrations and electrocardiographic abnormalities in dogs with blunt trauma. Journal of Veterinary Emergency and Critical Care. 2020;30(2):179-86. doi: 10.1111/vec.12933.
840	Embase	Bigford GE, Szeto A, Kimball J, Herderick EE, Mendez AJ, Nash MS. Cardiometabolic risks and atherosclerotic disease in ApoE knockout mice: Effect of spinal cord injury and Salsalate anti-inflammatory pharmacotherapy. PLoS ONE. 2021;16(2 February). doi: 10.1371/journal.pone.0246601.
841	Embase	Bloom O, Wecht JM, Legg Ditterline BE, Wang S, Ovechkin AV, Angeli CA, et al. Prolonged Targeted Cardiovascular Epidural Stimulation Improves Immunological Molecular Profile: A Case Report in Chronic Severe Spinal Cord Injury. Frontiers in Systems Neuroscience. 2020;14. doi: 10.3389/fnsys.2020.571011.
842	Embase	Bossuyt FM, Hogaboom NS, Worobey LA, Koontz AM, Arnet U, Boninger ML. Start-up propulsion biomechanics changes with fatiguing activity in persons with spinal cord injury. Journal of Spinal Cord Medicine. 2020;43(4):476-84. doi: 10.1080/10790268.2019.1582603.
843	Embase	Bouaré F, Mpando D, Lmejjati M, Laghmari M, Ghannane H, Ait Benali S. A rare complication of cervical disc herniation surgery: Cerebral ischemia. Neurochirurgie. 2021;67(2):214-5. doi: 10.1016/j.neuchi.2020.04.002.
844	Embase	Branzan D, Etz C, Michael M, Staab H, Von Aspern K, Scheinert D, et al. Minimally Invasive Segmental Artery Occlusion Prior to Endovascular Repair of Thoraco-Abdominal Aortic Aneurysm to Reduce the Risk of Spinal Cord Injury. European Journal of Vascular and Endovascular Surgery. 2019;58(6):e79. doi: 10.1016/j.ejvs.2019.06.605.
845	Embase	Branzan D, Geisler A, Grunert R, Steiner S, Bausback Y, Gockel I, et al. The Influence of Three-Dimensionally Printed Aortic Models on the Evolution of Physician-Modified Stent Grafts for the Urgent Treatment of Thoracoabdominal and Juxtarenal Aortic Diseases. Journal of Vascular Surgery. 2020;72(1):e6-e7. doi: 10.1016/j.jvs.2020.04.024.
846	Embase	Branzan D, Geisler A, Grunert R, Steiner S, Bausback Y, Gockel I, et al. The Influence of 3D Printed Aortic Models on the Evolution of Physician Modified Stent Grafts for the Urgent Treatment of Thoraco-abdominal and Pararenal Aortic Pathologies. European Journal of Vascular and Endovascular Surgery. 2021;61(3):407-12. doi: 10.1016/j.ejvs.2020.10.023.
847	Embase	Braun A, Xiang A, Vecellio P, Cohn J. High risk urodynamics features and associated adverse upper tract findings in patients with and without a neurologic condition. Neurourology and Urodynamics. 2020;39:S106-S7. doi: 10.1002/nau.24307.
848	Embase	Brewster LM, Coombs GB, Garcia VP, Hijmans JG, DeSouza NM, Stockelman KA, et al. Effects of circulating extracellular microvesicles from spinal cord-injured adults on endothelial cell function. Clinical Science. 2020;34(7):777. doi: 10.1042/CS20200047.
849	Embase	Brown C, Shah GB, Mitchell RB, Lenes-Voit F, Johnson RF. The Incidence of Pediatric Tracheostomy and Its Association Among Black Children. Otolaryngology - Head and Neck Surgery (United States). 2021;164(1):206-11. doi: 10.1177/0194599820947016.
850	Embase	Buhrman DZ, Daba M, Powel V, Pandey R, Sridhar V, Gerrard M. Symmetric Hyper-acute Quadriplegia in a Previous Healthy Patient: NMO-Like. Pediatrics. 2020;146(1):177-9. doi: 10.1542/peds.146.1_MeetingAbstract.177-a.
851	Embase	Buzzell A, Chamberlain JD, Eriks-Hoogland I, Hug K, Jordan X, Schubert M, et al. All-cause and cause-specific mortality following non-traumatic spinal cord injury: evidence from a population-based cohort study in Switzerland. Spinal Cord. 2020;58(2):157-64. doi: 10.1038/s41393-019-0361-6.
852	Embase	Canesin WC, Volpe FAP, Gonçalves-Ferri WA, Manso PH, Aragon DC, Sbragia L. Primary peritoneal drainage in neonates with necrotizing enterocolitis associated with congenital heart disease: A single experience in a brazilian tertiary center. Brazilian Journal of Medical and Biological Research. 2021;54(9). doi: 10.1590/1414-431X2020E10220.
853	Embase	Cao Y, Dipiro N, Krause JS. Association of Secondary Health Conditions with Future Chronic Health Conditions among Persons with Traumatic Spinal Cord Injury. Topics in Spinal Cord Injury Rehabilitation. 2020;26(4):283-9. doi: 10.46292/sci20-00020.
854	Embase	Caruso A, Sankari A, Eshraghi M, Ahmad B, Pereira H, Adepoju J, et al. The effect of supplemental oxygen on central sleep apnea in individuals with spinal cord injuries and sleep-disordered breathing. American Journal of Respiratory and Critical Care Medicine. 2020;201(1).
855	Embase	Chabry Y, Porterie J, Gautier CH, Nader J, Chaufour X, Alsac JM, et al. The frozen elephant trunk technique in an emergency: THORAFLEX French National Registry offers new insights. European Journal of Cardio-thoracic Surgery. 2021;59(2):458-66. doi: 10.1093/ejcts/ezaa325.
856	Embase	Chandrasekaran S, Davis J, Bersch I, Goldberg G, Gorgey AS. Electrical stimulation and denervated muscles after spinal cord injury. Neural Regeneration Research. 2020;15(8):1397-407. doi: 10.4103/1673-5374.274326.
857	Embase	Chatterjee S, Preventza O, Coselli JS. Commentary: The aggregation of marginal gains for spinal cord protection. JTCVS Techniques. 2021;6:9-10. doi: 10.1016/j.xjtc.2020.12.031.
858	Embase	Chen JA, Driver J, Segar D, Bernstock JD, Gupta S, Gormley W. Medullary Infarction Leading to Locked-In Syndrome Following Lumbar Puncture in a Patient with Basilar Invagination. World Neurosurgery. 2020;137:292-5. doi: 10.1016/j.wneu.2020.02.040.
859	Embase	Chen K, Abbassi M, Ko NY. A Shock-Like Pain and Inability to Ambulate: Thoracic Spinal Cord Compression from Hepatocellular Carcinoma. Case Reports in Oncology. 2021;14(1):56-61. doi: 10.1159/000509511.
860	Embase	Chen SW, Zhong YL, Qiao ZY, Li CN, Ge YP, Qi RD, et al. One-stage hybrid procedure for distal aortic arch disease: Mid-term experience at a single center. Journal of Thoracic Disease. 2020;12(12):7117-26. doi: 10.21037/jtd-20-2338.
861	Embase	Chen Z, Chen P, Wu H, Shi R, Su W, Wang Y, et al. Evaluation of naringenin as a promising treatment option for COPD based on literature review and network pharmacology. Biomolecules. 2020;10(12):1-29. doi: 10.3390/biom10121644.
862	Embase	Chen ZX, Shi Z, Wang B, Zhang Y. Intracuff alkalinized lidocaine to prevent postoperative airway complications: A meta-analysis. World Journal of Clinical Cases. 2021;9(34):10626-37. doi: 10.12998/wjcc.v9.i34.10626.
863	Embase	Chernick D, Zhong R, Li L. The role of HDL and HDL mimetic peptides as potential therapeutics for alzheimer’s disease. Biomolecules. 2020;10(9):1-28. doi: 10.3390/biom10091276.
864	Embase	Cheruku S, Huang N, Meinhardt K, Aguirre M. Anesthetic Management for Endovascular Repair of the Thoracic Aorta. Anesthesiology Clinics. 2019;37(4):593-607. doi: 10.1016/j.anclin.2019.07.001.
865	Embase	Chini J, Mendes BC, Tenorio ER, Ribeiro MS, Sandri GA, Cha S, et al. Preloaded Catheters and Guide-Wire Systems to Facilitate Catheterization During Fenestrated and Branched Endovascular Aortic Repair. CardioVascular and Interventional Radiology. 2019;42(12):1678-86. doi: 10.1007/s00270-019-02322-6.
866	Embase	Chuang TL, Chen JC, Chen YR, Wang YF. FDG PET/CT of Benign Psammomatous Meningioma Effacing the Medulla. Clinical Nuclear Medicine. 2021;46(3):252-4. doi: 10.1097/RLU.0000000000003477.
867	Embase	Chueluecha C, Deeprasertdamrong W, Neekong R, Bamroongya N. Surveying a decade of cerebral palsy prevalence and characteristics at Thammasat University Hospital, Thailand. Journal of the Medical Association of Thailand. 2020;103(4):379-86.
868	Embase	Clements ND, McCormick ZL, Vydra D, Nagpal A, Akuthota V, Kennedy DJ, et al. Serious Complications Associated with Interventional Spine Procedures-Results of a Spine Intervention Society Survey. Pain Medicine (United States). 2020;21(3):651-3. doi: 10.1093/pm/pnz135.
869	Embase	Coleman JR, Carmichael H, Zangara T, Dunn J, Schroeppel TJ, Campion E, et al. A Stitch in Time Saves Clots: Venous Thromboembolism Chemoprophylaxis in Traumatic Brain Injury. Journal of Surgical Research. 2021;258:289-98. doi: 10.1016/j.jss.2020.08.076.
870	Embase	Cortez Miranda JL, Blacido Trujillo L, Liendo Chocano ME. Home treatment of type VI mucopolysaccharidosis (Maroteaux-Lamy syndrome) an alternative at this time of COVID-19 pandemic: A case in Peru. Clinical Case Reports. 2020;8(12):3483-8. doi: 10.1002/ccr3.3420.
871	Embase	Coselli JS, Green SY, Price MD, Zhang Q, Preventza O, de la Cruz KI, et al. Spinal cord deficit after 1114 extent II open thoracoabdominal aortic aneurysm repairs. Journal of Thoracic and Cardiovascular Surgery. 2020;159(1):1-13. doi: 10.1016/j.jtcvs.2019.01.120.
872	Embase	Crowner J, Kalbaugh C, Motta F, Knowles M, Farber M. Female Sex is not A Factor In Early and Midterm Outcomes Following Fenestrated-branched Endovascular Aortic Repair (F-BEVAR) of Complex Aortic Aneurysms (CAA). European Journal of Vascular and Endovascular Surgery. 2019;58(6):e672-e3. doi: 10.1016/j.ejvs.2019.09.182.
873	Embase	Çubuk A, Sahan A, Özkaptan O, Şimşek B, Sulukaya M, Tarhan F. The types of urodynamic detrusor overactivity and its relationship with neurological diseases. 10-years follow-up of 1000 invasive urodynamic studies. Eastern Journal of Medicine. 2021;26(1):139-44. doi: 10.5505/ejm.2021.92678.
874	Embase	D'Andrea S, Totaro M, Parisi A, Castellini C, Felzani G, Francavilla S, et al. Testosterone levels are independently associated to subclinical atherosclerosis in men with chronic spinal cord injury. Andrology. 2020;8(SUPPL 2):73. doi: 10.1111/andr.12937.
875	Embase	D’Andrea S, Berardicurti O, Berardicurti A, Felzani G, Francavilla F, Francavilla S, et al. Clinical features and prognosis of COVID-19 in people with spinal cord injury: a case–control study. Spinal Cord Series and Cases. 2020;6(1). doi: 10.1038/s41394-020-0319-0.
876	Embase	D’Andrea S, Castellini C, Paladino V, Totaro M, Felzani G, Francavilla S, et al. Metabolic syndrome is the key determinant of impaired vaginal lubrication in women with chronic spinal cord injury. Journal of Endocrinological Investigation. 2020;43(7):1001-7. doi: 10.1007/s40618-020-01185-w.
877	Embase	Da Ros V, Picchi E, Ferrazzoli V, Schirinzi T, Sabuzi F, Grillo P, et al. Spinal vascular lesions: anatomy, imaging techniques and treatment. European Journal of Radiology Open. 2021;8. doi: 10.1016/j.ejro.2021.100369.
878	Embase	Dargah-Zada N, Kolb H, Cortese I, Reich D, Gailloud P, Elakkad A. Not another transverse myelitis case. Multiple Sclerosis Journal. 2020;26(1 SUPPL):91-2. doi: 10.1177/1352458520917097.
879	Embase	Dattatri R, Jain VK, Iyengar KP, Vaishya R, Garg R. Anaesthetic considerations in polytrauma patients. Journal of Clinical Orthopaedics and Trauma. 2021;12(1):50-7. doi: 10.1016/j.jcot.2020.10.022.
880	Embase	Dauleac C, Vasiljevic A, Berhouma M. How to differentiate spinal cord hemangiopericytoma from common spinal cord tumor? Neurochirurgie. 2020;66(1):53-5. doi: 10.1016/j.neuchi.2019.10.012.
881	Embase	de Oliveira RAA, Baptista AF, Sá KN, Barbosa LM, do Nascimento OJM, Listik C, et al. Pharmacological treatment of central neuropathic pain: Consensus of the Brazilian Academy of Neurology. Arquivos de Neuro-Psiquiatria. 2020;78(11):741-52. doi: 10.1590/0004-282X20200166.
882	Embase	De Schlichting E, Zaldivar-Jolissaint JF, Le Lann F, Lechanoine F. Endoscopic Transfontanellar Approach of a Cyst Anterior to the Brainstem Crossing the Foramen Magnum—Part II: Success of Multiple Fenestrations: Two-Dimensional Operative Video. World Neurosurgery. 2021;146:363. doi: 10.1016/j.wneu.2020.10.090.
883	Embase	de Vries-Postma A, Woldendorp KH, Obenhuijsen J. Nutrition & Lifestyle Intervention Program to Address Obesity and CVD Risks in Persons With SCI. Archives of Physical Medicine and Rehabilitation. 2019;100(12):e190-e1. doi: 10.1016/j.apmr.2019.10.087.
884	Embase	Delneri C, Iona L, Giorgini T. Vesico-ureteral reflux (VUR) in neuro-urological patients: Videourodynamic and epidemiologic correlates. Neurourology and Urodynamics. 2020;39(SUPPL 4):S65-S6. doi: 10.1002/nau.24539.
885	Embase	Deusenberry C, Bardsley C, Hobbs G, Wilson AM, Bardes J. Low-Molecular-Weight Heparin is Superior for Venous Thromboembolism Prophylaxis in High-Risk Geriatric Trauma Patients. Journal of the American College of Surgeons. 2020;231(4):e61. doi: 10.1016/j.jamcollsurg.2020.08.148.
886	Embase	Deusenberry C, Bardsley C, Hobbs G, Wilson AM, Bardes J. Low-Molecular-Weight Heparin is Superior for Venous Thromboembolism Prophylaxis in High-Risk Geriatric Trauma Patients. Journal of the American College of Surgeons. 2020;231(4):e61. doi: 10.1016/j.jamcollsurg.2020.08.148.
887	Embase	Deutch Z, Castro C, Krewson T, Kourouni I. EPIDURAL ABSCESS FROM EROSION OF ESOPHAGEAL STENT: A CRYPTIC CAUSE OF SEPTIC SHOCK. Chest. 2020;158(4):A904. doi: 10.1016/j.chest.2020.08.840.
888	Embase	DeWitt KM, Porter BA. Emergency Neuropharmacology. Emergency Medicine Clinics of North America. 2021;39(1):133-54. doi: 10.1016/j.emc.2020.09.008.
889	Embase	Dincer N, Bagci M, Figen M, Yilmaz A, Halefoglu AM, Tanik C, et al. Recurrent Solitary Fibrous Tumor in Intradural Extramedullary Space: Case Report and Review of the Literature. Case Reports in Oncological Medicine. 2021;2021. doi: 10.1155/2021/4559749.
890	Embase	Distel DF, Amodeo M, Joshi S, Abramoff BA. Cognitive Dysfunction in Persons with Chronic Spinal Cord Injuries. Physical Medicine and Rehabilitation Clinics of North America. 2020;31(3):345-68. doi: 10.1016/j.pmr.2020.04.001.
891	Embase	Ditterline BL, Wade S, Ugiliweneza B, Singam NSV, Harkema SJ, Stoddard MF, et al. Systolic and diastolic function in chronic spinal cord injury. PLoS ONE. 2020;15(7 July). doi: 10.1371/journal.pone.0236490.
892	Embase	Edel Y, Avni T, Shepshelovich D, Reich S, Rozen-Zvi B, Elbaz M, et al. The safety of pulse corticosteroid therapy- Systematic review and meta-analysis. Seminars in Arthritis and Rheumatism. 2020;50(3):534-45. doi: 10.1016/j.semarthrit.2019.11.006.
893	Embase	Edman N, Sweet MP, Schanzer A, Oderich GS, Farber M, Schneider DB, et al. Sex-related Outcomes After Fenestrated-Branched Endovascular Aneurysm Repair for Thoracoabdominal Aortic Aneurysms in the US Fenestrated and Branched Aortic Research Consortium. Journal of Vascular Surgery. 2020;72(1):e187-e8. doi: 10.1016/j.jvs.2020.04.325.
894	Embase	Eleshra A, Oderich GS, Spanos K, Panuccio G, Kärkkäinen JM, Tenorio ER, et al. Short-term outcomes of the t-Branch off-the-shelf multibranched stent graft for reintervention after previous infrarenal aortic repair. Journal of Vascular Surgery. 2020;72(5):1558-66. doi: 10.1016/j.jvs.2020.02.012.
895	Embase	Ene A, Petre IE, Dabu AN. A rare case of extradural thoracic spinal chordoma with medullary compression and literature review. Romanian Journal of Neurology/ Revista Romana de Neurologie. 2021;20(2):237-40. doi: 10.37897/RJN.2021.2.18.
896	Embase	Erkkila I, Greiwe R, O'Hare M, Fishman S, Alomari A, Trenor C, et al. Retrospective review of neurological manifestations in 189 patients diagnosed with cloves syndrome. Pediatric Blood and Cancer. 2020;67(SUPPL 2). doi: 10.1002/pbc.28321.
897	Embase	Eseonu K, Anwar H. Kaposiform hemangioendothelioma in the thoracic spine: A case report and review of the literature. International Journal of Spine Surgery. 2020;14(3):426-32. doi: 10.14444/7056.
898	Embase	Evaniew N, Mazlouman SJ, Belley-Côté EP, Jacobs WB, Kwon BK. Interventions to Optimize Spinal Cord Perfusion in Patients with Acute Traumatic Spinal Cord Injuries: A Systematic Review. Journal of Neurotrauma. 2020;37(9):1127-39. doi: 10.1089/neu.2019.6844.
899	Embase	Evans CT, Fitzpatrick M, Ramanathan S, Kralovic SM, Burns SP, Goldstein B, et al. Healthcare facility-onset, healthcare facility-associated Clostridioides difficile infection in Veterans with spinal cord injury and disorder. Journal of Spinal Cord Medicine. 2020;43(5):642-52. doi: 10.1080/10790268.2019.1672953.
900	Embase	Eworuke E, Crisafi L, Liao J, Akhtar S, Van Clief M, Racoosin JA, et al. Risk of serious spinal adverse events associated with epidural corticosteroid injections in the Medicare population. Regional Anesthesia and Pain Medicine. 2021;46(3):203-9. doi: 10.1136/rapm-2020-101778.
901	Embase	Fallah N, Rivers C, Kwon B, Waheed Z, Buenaventura J, Humphreys S, et al. Mortality in the year following discharge to the community from inpatient care for acute traumatic spinal cord injury: When and why? CMAJ Canadian Medical Association Journal. 2020;63(4):S25. doi: 10.1503/cjs.014720.
902	Embase	Farkas GJ, Berg AS, Dolbow DR, Gorgey AS, Gater DR. Body fat assessment and development of a prediction equation to estimate it after spinal cord injury. Journal of Spinal Cord Medicine. 2021;44(5):813-4. doi: 10.1080/10790268.2021.1959192.
903	Embase	Farrow MT, Maher J, Thompson D, Bilzon JLJ. Effect of high-intensity interval training on cardiometabolic component risks in persons with paraplegia: Protocol for a randomized controlled trial. Experimental Physiology. 2021;106(5):1159-65. doi: 10.1113/EP089110.
904	Embase	Feldman R, Stanton M, Chinn M, Grawey T, Weston B. Choosing a vasopressor for a prehospital emergency medical system: Consideration for agent selection and review of pharmacologic profiles, efficacy, and safety in treatment of shock. Wisconsin Medical Journal. 2020;119(4):240-7.
905	Embase	Felix ER, Gater DR. Interrelationship of Neurogenic Obesity and Chronic Neuropathic Pain in Persons with Spinal Cord Injury. Topics in Spinal Cord Injury Rehabilitation. 2021;27(1):75-83. doi: 10.46292/sci20-00062.
906	Embase	Fields MW, Lee NJ, Ball JR, Boddapati V, Mathew J, Hong D, et al. Spinal fusion in pediatric patients with marfan syndrome: a nationwide assessment on short-term outcomes and readmission risk. European Spine Journal. 2021;30(3):775-87. doi: 10.1007/s00586-020-06645-8.
907	Embase	Figoni SF, Dolbow DR, Crawford EC, White ML, Pattanaik S. Does aerobic exercise benefit persons with tetraplegia from spinal cord injury? A systematic review. Journal of Spinal Cord Medicine. 2021;44(5):690-703. doi: 10.1080/10790268.2020.1722935.
908	Embase	Ford E, Pearlman J, Ruan T, Manion J, Waller M, Neely GG, et al. Human pluripotent stem cells‐based therapies for neurodegenerative diseases: Current status and challenges. Cells. 2020;9(11):1-34. doi: 10.3390/cells9112517.
909	Embase	Forte H, Lopes Soares CE, Maria de Holanda Góes Bezerra M, de Araujo Verdiano V, Honorio RS, Brilhante FDCB. A true human tail in neonate. Journal of Pediatric Surgery Case Reports. 2021;66. doi: 10.1016/j.epsc.2021.101801.
910	Embase	Frain de La Gaulayrie A, Gobron B, Bouvard B. Synchronous development and recurrence of multiple myeloma and clear cell renal cell carcinoma: Report of two cases. Joint Bone Spine. 2020;87(4):351-3. doi: 10.1016/j.jbspin.2020.03.001.
911	Embase	Freedland S, Abrahamsson PA. Androgen deprivation therapy and side effects: Are GnRH antagonists safer? Asian Journal of Andrology. 2021;23(1):3-10. doi: 10.4103/aja.aja_22_20.
912	Embase	Frost G, Finlayson H, Saeidiborojeni S, Lagnau P, Reebye R. Perioperative Botulinum Toxin Injections to Enhance Surgical Outcomes in Patients With Spasticity: Preoperative, Intraoperative, and Postoperative Case Reports. Archives of Rehabilitation Research and Clinical Translation. 2021;3(1). doi: 10.1016/j.arrct.2021.100101.
913	Embase	Gambardella I, Gaudino M, D'Ayala M, Rahouma M, Lau C, Iannacone E, et al. Splanchnic Occlusive Disease Strongly Predicts Spinal Cord Injury and Mortality After Open Descending Thoracic and Thoracoabdominal Aneurysm Repair. Journal of Vascular Surgery. 2020;72(1):e38-e40. doi: 10.1016/j.jvs.2020.04.074.
914	Embase	Gambardella I, Gaudino MFL, Rahouma M, Farrington WJ, Khan FM, Hameed I, et al. Impact of left ventricular ejection fraction on the outcomes of open repair of descending thoracic and thoracoabdominal aneurysms. Journal of Thoracic and Cardiovascular Surgery. 2021;161(2):534-41.e5. doi: 10.1016/j.jtcvs.2019.11.009.
915	Embase	Gandhi J, Lee MY, Joshi G, Khan SA. Surfer’s myelopathy: A review of etiology, pathogenesis, evaluation, and management. Journal of Spinal Cord Medicine. 2021;44(1):2-7. doi: 10.1080/10790268.2019.1577057.
916	Embase	Garbens A, Kommidi V, Trivedi H, Antonelli JA, Pearle M, Johnson BA. Complication rates after percutaneous nephrolithotomy in patients with neurological Conditions. Journal of Endourology. 2021;35(SUPPL 1):A200-A1. doi: 10.1089/end.2021.35001.abstracts.
917	Embase	Gater DR. Point: Counterpoint synopsis of cardiometabolic risk after spinal cord injury. Spinal Cord Series and Cases. 2019;5(1). doi: 10.1038/s41394-019-0242-4.
918	Embase	Gater DR, Farkas GJ, Dolbow DR, Berg A, Gorgey AS. Body Composition and Metabolic Assessment after Motor Complete Spinal Cord Injury: Development of a Clinically Relevant Equation to Estimate Body Fat. Topics in Spinal Cord Injury Rehabilitation. 2021;27(1):11-22. doi: 10.46292/sci20-00079.
919	Embase	Gater DR, Farkas GJ, Tiozzo E. Pathophysiology of Neurogenic Obesity after Spinal Cord Injury. Topics in Spinal Cord Injury Rehabilitation. 2021;27(1):1-10. doi: 10.46292/sci20-00067.
920	Embase	Gaudin XP, Wochna JC, Wolff TW, Pugh SM, Pandya UB, Spalding MC, et al. Incidence of intraoperative hypotension in acute traumatic spinal cord injury and associated factors. Journal of Neurosurgery: Spine. 2020;32(1):127-32. doi: 10.3171/2019.7.SPINE19132.
921	Embase	Gelis A, Morel J, Amara B, Mauri C, Rouays H, Verollet C, et al. “Doctor, how long will it take?” Results from an historical cohort on surgical pressure ulcer healing delay and related factors in persons with spinal cord injury. Journal of Tissue Viability. 2021;30(2):237-43. doi: 10.1016/j.jtv.2021.02.001.
922	Embase	Georgiadis AG, Koester TM, MacKenzie WG, Nahm NJ, Novotny SA, Rogers KJ, et al. Intraoperative neurological monitoring in lower limb surgery for patients with mucopolysaccharidoses. Journal of Pediatric Orthopaedics. 2021;41(3):182-9. doi: 10.1097/BPO.0000000000001720.
923	Embase	Giannandrea D, Citro V, Lesma E, Bignotto M, Platonova N, Chiaramonte R. Restoring Tissue Homeostasis at Metastatic Sites: A Focus on Extracellular Vesicles in Bone Metastasis. Frontiers in Oncology. 2021;11. doi: 10.3389/fonc.2021.644109.
924	Embase	Gill S, Adler J, Khalil RE, Gorgey AS. Attenuation of autonomic dysreflexia during functional electrical stimulation cycling by neuromuscular electrical stimulation training: case reports. Spinal cord series and cases. 2020;6(1):12. doi: 10.1038/s41394-020-0262-0.
925	Embase	Gill S, Sumrell RM, Sima A, Cifu DX, Gorgey AS. Waist circumference cutoff identifying risks of obesity, metabolic syndrome, and cardiovascular disease in men with spinal cord injury. PLoS ONE. 2020;15(7 July). doi: 10.1371/journal.pone.0236752.
926	Embase	Gilligan TC, Cook AD, Hosmer DW, Hunter DC, Vernon TM, Weinberg JA, et al. Practice Variation in Vena Cava Filter Use Among Trauma Centers in the NTDB. Journal of Surgical Research. 2020;246:145-52. doi: 10.1016/j.jss.2019.09.004.
927	Embase	Goitom B, Thom D, Emerson D, Henderson L, Grant JD, D'Attellis N. Aortic Root Dilation and Testosterone Use: Are They Associated? Journal of Cardiothoracic and Vascular Anesthesia. 2020;34(12):3395-7. doi: 10.1053/j.jvca.2020.05.003.
928	Embase	Gombert A, Simon F. Strategies to prevent and detect intraoperative spinal cord ischemia during complex aortic surgery: From drainages and biomarkers. Neural Regeneration Research. 2021;16(4):678-9. doi: 10.4103/1673-5374.295328.
929	Embase	Gorgey A, Gill S. Proposed Waist Circumference Cut-off to Identify Risks of Obesity, Metabolic Syndrome, and Cardiovascular Disease After Spinal Cord Injury. Archives of Physical Medicine and Rehabilitation. 2020;101(11):e27. doi: 10.1016/j.apmr.2020.09.074.
930	Embase	Gorgey AS, Ennasr AN, Farkas GJ, Gater DR. Anthropometric Prediction of Visceral Adiposity in Persons with Spinal Cord Injury. Topics in Spinal Cord Injury Rehabilitation. 2021;27(1):23-35. doi: 10.46292/sci20-00055.
931	Embase	Gorman E, DiMaggio C, Frangos S, Klein M, Berry C, Bukur M. Elderly Patients With Cervical Spine Fractures After Ground Level Falls Are at Risk for Blunt Cerebrovascular Injury. Journal of Surgical Research. 2020;253:100-4. doi: 10.1016/j.jss.2020.03.036.
932	Embase	Gorokhova EV, Kachanov DY, Merishavyan OB, Khomyakova SP, Ozerov SS, Scherbakov AP, et al. Epidural compression in infants less than 6 months of life with neuroblastoma: Experience of Dmitry Rogachev national medical research center of pediatric hematology, oncology and immunology. Pediatric Hematology/Oncology and Immunopathology. 2020;19(4):46-56. doi: 10.24287/1726-1708-2020-19-4-46-56.
933	Embase	Green J, Perry T. Thoracic spinal lesions: A rare cause of pediatric neurologic emergency in marfan syndrome. Critical Care Medicine. 2021;49(1 SUPPL 1):357. doi: 10.1097/01.ccm.0000728780.55635.56.
934	Embase	Guenna Holmgren A, Juth N, Lindblad A, von Vogelsang AC. Restraint in a Neurosurgical Setting: A Mixed-Methods Study. World Neurosurgery. 2020;133:104-11. doi: 10.1016/j.wneu.2019.09.105.
935	Embase	Guilcher SJT, Hogan ME, Guan Q, McCormack D, Calzavara A, Patel T, et al. Prevalence of Prescribed Opioid Claims Among Persons With Traumatic Spinal Cord Injury in Ontario, Canada: A Population-Based Retrospective Cohort Study. Archives of Physical Medicine and Rehabilitation. 2021;102(1):35-43. doi: 10.1016/j.apmr.2020.06.020.
936	Embase	Gupta S, Hauser BM, Zaki MM, Xu E, Cote DJ, Lu Y, et al. Morbidity after traumatic spinal injury in pediatric and adolescent sports-related trauma. Journal of Neurosurgery: Spine. 2020;32(5):642-8. doi: 10.3171/2019.10.SPINE19712.
937	Embase	Gutiérrez ML, Rodríguez EEE, Millán JMS, Urzaiz LL, Berrocal VR. Compressive myelopathy secondary to posthemorragic arachnoiditis: Case report and literature review. Clinical Neurology and Neurosurgery. 2020;196. doi: 10.1016/j.clineuro.2020.105964.
938	Embase	Habek D, Cerovac A. A Forensic Aspect of Fetal Shoulder Dystocia. Zeitschrift fur Geburtshilfe und Neonatologie. 2020;224(5):257-61. doi: 10.1055/a-1192-7254.
939	Embase	Haddad R, Denys P, Arlandis S, Giannantoni A, Del Popolo G, Panicker JN, et al. Nocturia and Nocturnal Polyuria in Neurological Patients: From Epidemiology to Treatment. A Systematic Review of the Literature. European Urology Focus. 2020;6(5):922-34. doi: 10.1016/j.euf.2020.02.007.
940	Embase	Haldrup M, Dyrskog S, Thygesen MM, Kirkegaard H, Kasch H, Rasmussen MM. Initial blood pressure is important for long-term outcome after traumatic spinal cord injury. Journal of Neurosurgery: Spine. 2020;33(2):256-60. doi: 10.3171/2020.1.SPINE191005.
941	Embase	Hamilton K, Avila M, Hurlbert RJ. Epidural abscess causing spinal cord infarction. CMAJ Canadian Medical Association Journal. 2020;63(4):S53. doi: 10.1503/cjs.014720.
942	Embase	Hansen RK, Samani A, Laessoe U, Handberg A, Larsen RG. Effect of wheelchair-modified rowing exercise on cardiometabolic risk factors in spinal cord injured wheelchair users: Protocol for a randomised controlled trial. BMJ Open. 2020;10(10). doi: 10.1136/bmjopen-2020-040727.
943	Embase	Hassaballa D, Harvey RL. Central pain syndromes. NeuroRehabilitation. 2020;47(3):285-97. doi: 10.3233/NRE-208003.
944	Embase	Haunschild J, von Aspern K, Khachatryan Z, Bianchi E, Friedheim T, Wipper S, et al. Detrimental effects of cerebrospinal fluid pressure elevation on spinal cord perfusion: First-time direct detection in a large animal model. European Journal of Cardio-thoracic Surgery. 2020;58(2):286-93. doi: 10.1093/ejcts/ezaa038.
945	Embase	Hejrati N, Fehlings MG. Commentary on “Hemodynamic management of acute spinal cord injury”. Neurospine. 2021;18(1):15-6. doi: 10.14245/NS.2121077.075.
946	Embase	Henry MK, French B, Feudtner C, Zonfrillo MR, Lindberg DM, Anderst JD, et al. Cervical Spine Imaging and Injuries in Young Children with Non-Motor Vehicle Crash-Associated Traumatic Brain Injury. Pediatric Emergency Care. 2021;37(1):E1-E6. doi: 10.1097/PEC.0000000000001455.
947	Embase	Hey HWD, Zhuo WH, Tan YHJ, Tan JH. Accuracy of freehand pedicle screws versus lateral mass screws in the subaxial cervical spine. Spine Deformity. 2020;8(5):1049-58. doi: 10.1007/s43390-020-00119-z.
948	Embase	Hill M, Jörgensen S, Engström G, Persson M, Lexell J. The Swedish SPinal Cord Injury Study on Cardiopulmonary and Autonomic Impairment: Methodology, Cohort Demographics, and Initial Results. American journal of physical medicine & rehabilitation. 2020;99(6):522-31. doi: 10.1097/PHM.0000000000001365.
949	Embase	Himes BT, Abcejo AS, Kerezoudis P, Bhargav AG, Trelstad-Andrist K, Maloney PR, et al. Outcomes in single-level posterior cervical spine surgeries performed in the sitting and prone positions. Journal of Neurosurgery: Spine. 2020;33(5):667-73. doi: 10.3171/2020.4.SPINE191323.
950	Embase	Hoffman H, Bunch K, Protas M, Chin LS. Risk Factors and Outcomes Associated with Blunt Cerebrovascular Injury in Patients with Mild or Moderate Traumatic Brain Injury. Clinical Neurosurgery. 2020;67(SUPPL 1):148. doi: 10.1093/neuros/nyaa447-438.
951	Embase	Hoffman H, Bunch KM, Protas M, Chin LS. Risk Factors and Outcomes Associated with Blunt Cerebrovascular Injury in Patients with Mild or Moderate Traumatic Brain Injury. Annals of Vascular Surgery. 2021;71:157-66. doi: 10.1016/j.avsg.2020.07.031.
952	Embase	Hojat LS, Bessesen MT, Huang M, Reid M, Knepper BC, Miller MA, et al. Effectiveness of Shorter Versus Longer Durations of Therapy for Common Inpatient Infections Associated with Bacteremia: A Multicenter, Propensity-Weighted Cohort Study. Clinical Infectious Diseases. 2020;71(12):3071-8. doi: 10.1093/cid/ciz1197.
953	Embase	Holm NJ, Møller T, Adamsen L, Dalsgaard LT, Biering-Sorensen F, Schou LH. Health promotion and cardiovascular risk reduction in people with spinal cord injury: Physical activity, healthy diet and maintenance after discharge -protocol for a prospective national cohort study and a preintervention- postintervention study. BMJ Open. 2019;9(12). doi: 10.1136/bmjopen-2019-030310.
954	Embase	Hon B, Botticello A, Kirshblum S. Duplex ultrasound surveillance for deep vein thrombosis after acute traumatic spinal cord injury at rehabilitation admission. Journal of Spinal Cord Medicine. 2020;43(3):298-305. doi: 10.1080/10790268.2019.1585134.
955	Embase	Hoogenes B, Queree, acute, M., Townson A, Willms R, et al. COVID-19 and Spinal Cord Injury: Clinical Presentation, Clinical Course, and Clinical Outcomes: A Rapid Systematic Review. Journal of Neurotrauma. 2021;38(9):1242-50. doi: 10.1089/neu.2020.7461.
956	Embase	Hori D, Kusadokoro S, Adachi K, Kimura N, Yuri K, Matsumoto H, et al. Risk factors for spinal cord injury in patients undergoing frozen elephant trunk technique for acute aortic dissection. General Thoracic and Cardiovascular Surgery. 2020;68(4):328-34. doi: 10.1007/s11748-019-01196-2.
957	Embase	Hreha K, Wong J, Molton I, Nelson IK, Lee D. The impact of stroke on psychological and physical function outcomes in people with long-term physical disability. Disability and Health Journal. 2020;13(4). doi: 10.1016/j.dhjo.2020.100919.
958	Embase	Huang H, Chen L, Chopp M, Young W, Bach JR, He X, et al. The 2020 Yearbook of Neurorestoratology. Journal of Neurorestoratology. 2021;9(1):1-12. doi: 10.26599/JNR.2021.9040002.
959	Embase	Huprikar TM, Saffarian M. Thoracic spinal cord injury after spinal cord stimulator trial lead removal in a patient with pre-existing thoracic stenosis: A case report. PM and R. 2020;12(SUPPL 1):S158-S9. doi: 10.1002/pmrj.12519.
960	Embase	Hussain MS, Habib A, Najmi AK. Comparison of low molecular-weight and low dose unfractionated heparin for the prophylaxis of venous thromboembolism in spinal cord injury patients: A meta-analysis using real-world evidence. International Journal of Stroke. 2020;15(1 SUPPL):659. doi: 10.1177/1747493020963387.
961	Embase	Hussain MS, Najmi AK. Comparison of low molecular-weight and low dose unfractionated heparin for the prophylaxis of venous thromboembolism in spinal cord injury patients: A meta-analysis using real-world evidence. Haemophilia. 2020;26:155. doi: 10.1111/hae.13911.
962	Embase	Hynes A, Vydra D, Clements N, Julia J, Nagpal A, Cushman DM, et al. Current trends in the use of sedation during spine intervention procedures: A survey study. Pain Medicine (United States). 2020;21(5):1086-8. doi: 10.1093/PM/PNZ194.
963	Embase	Ibrahim M, Chung JCY, Lindsay TF, Ouzounian M. Commentary: Cerebrospinal fluid drainage: One component of a successful distal aortic surgery program. JTCVS Techniques. 2021;6:11-2. doi: 10.1016/j.xjtc.2021.01.005.
964	Embase	Irgens I, Hoff JM, Jelnes R, Alexander M, Stanghelle JK, Thoresen M, et al. Spinal cord injury and development of pressure injury during acute rehabilitation in Norway: a national retrospective cross-sectional study. Spinal Cord. 2020;58(10):1069-79. doi: 10.1038/s41393-020-0465-z.
965	Embase	Irwin T, Konnick EQ, Tretiakova MS. Malignant Intrarenal/Renal Pelvis Paraganglioma with Co-Occurring SDHB and ATRX Mutations. Endocrine Pathology. 2019;30(4):270-5. doi: 10.1007/s12022-019-09594-1.
966	Embase	Iyer P, Beck EJ, Walton KL. Exploring nutrition knowledge and dietary intake of adults with spinal cord injury in specialist rehabilitation. Spinal Cord. 2020;58(8):930-8. doi: 10.1038/s41393-020-0430-x.
967	Embase	Iyer P, Beck EJ, Walton KL. A systematic review of the effect of dietary interventions on cardiovascular disease risk in adults with spinal cord injury. Journal of Spinal Cord Medicine. 2021;44(2):184-203. doi: 10.1080/10790268.2019.1592926.
968	Embase	Jain I, Casella GT, Moses-Hampton MK. Anticholinergic burden score in patients with spinal cord injury and disorders. PM and R. 2021;13:S155-S6. doi: 10.1002/pmrj.12735.
969	Embase	Jamieson DG, McVige JW. Neuroimaging During Pregnancy and the Postpartum Period. Obstetrics and Gynecology Clinics of North America. 2021;48(1):97-129. doi: 10.1016/j.ogc.2020.11.007.
970	Embase	Javed F, Ronald L. Immobility: A rare cause of symptomatic hypercalcemia. Journal of General Internal Medicine. 2020;35(SUPPL 1):S489-S90. doi: 10.1007/s11606-020-05890-3.
971	Embase	Jeon HL, Oh IS, Baek YH, Yang H, Park J, Hong S, et al. Zoledronic acid and skeletal-related events in patients with bone metastatic cancer or multiple myeloma. Journal of Bone and Mineral Metabolism. 2020;38(2):254-63. doi: 10.1007/s00774-019-01052-6.
972	Embase	Jessey Chugh A, Hdeib A. Thoracic meningioma: A unique case of early recurrence. Interdisciplinary Neurosurgery: Advanced Techniques and Case Management. 2020;20. doi: 10.1016/j.inat.2019.100624.
973	Embase	Jia Y, Zuo X, Zhang Y, Yao Y, Yin Y, Yang X. An analysis of the heart rates and the therapeutic effect of aminophylline injections in patients with acute cervical spinal cord injuries and bradycardia. American Journal of Translational Research. 2021;13(9):10341-7.
974	Embase	Johns J, Krogh K, Rodriguez GM, Eng J, Haller E, Heinen M, et al. Management of Neurogenic Bowel Dysfunction in Adults after Spinal Cord Injury: Clinical Practice Guideline for Health Care Providers. Journal of Spinal Cord Medicine. 2021;44(3):442-510. doi: 10.1080/10790268.2021.1883385.
975	Embase	Johnson AP, Koganti D, Wallace A, Stake S, Cowan SW, Cohen MJ, et al. Asymptomatic trauma patients screened for venous thromboembolism have a higher risk profile with lower rate of pulmonary embolism: A five-year single-institution experience. American Surgeon. 2020;86(2):104-9.
976	Embase	Jung D, Vincent L, Badulak J, Kirkpatrick JN, Mahr C. TO CANNULATE OR NOT TO CANNULATE, A VA-ECMO SUCCESS STORY. Journal of the American College of Cardiology. 2020;75(11):2479. doi: 10.1016/S0735-1097(20)33106-5.
977	Embase	Jung YS, Kim M, Min K, Kim JM, Han EY, Cho KH, et al. Impact of nasogastric tube feeding on swallowing function in patients with dysphagia: a pilot study. Neurology Asia. 2021;26(4):809-15. doi: 10.54029/2021SMR.
978	Embase	Kärkkäinen JM, Cirillo-Penn NC, Sen I, Tenorio ER, Mauermann WJ, Gilkey GD, et al. Cerebrospinal fluid drainage complications during first stage and completion fenestrated-branched endovascular aortic repair. Journal of Vascular Surgery. 2020;71(4):1109-18.e2. doi: 10.1016/j.jvs.2019.06.210.
979	Embase	Kato S. Complications of thoracic spine surgery – Their avoidance and management. Journal of Clinical Neuroscience. 2020;81:12-7. doi: 10.1016/j.jocn.2020.09.012.
980	Embase	Katzelnick CG, Weir JP, Zipp GP, LaFountaine MF, Bauman WA, Dyson-Hudson TA, et al. Increased pulse wave velocity in persons with spinal cord injury: The effect of the renin-angiotensin-aldosterone system. American Journal of Physiology - Heart and Circulatory Physiology. 2021;320(1):H272-H80. doi: 10.1152/AJPHEART.00544.2020.
981	Embase	Kawajiri H, Tenorio ER, Khasawneh MA, Pochettino A, Mendes BC, Marcondes GB, et al. Staged total arch replacement, followed by fenestrated-branched endovascular aortic repair, for patients with mega aortic syndrome. Journal of Vascular Surgery. 2021;73(5):1488-97.e1. doi: 10.1016/j.jvs.2020.09.031.
982	Embase	Kay AB, Morris DS, Woller SC, Stevens SM, Bledsoe JR, Lloyd JF, et al. Trauma patients at risk for venous thromboembolism who undergo routine duplex ultrasound screening experience fewer pulmonary emboli: A prospective randomized trial. Journal of Trauma and Acute Care Surgery. 2021;90(5):787-96. doi: 10.1097/TA.0000000000003104.
983	Embase	Kazi S, McLeod A, Berndl A. Approach to venous thromboembolism risk in women with physical disability in pregnancy-multidisciplinary survey. Research and Practice in Thrombosis and Haemostasis. 2020;4(SUPPL 1):1283-4. doi: 10.1002/rth2.12393.
984	Embase	Kearsley R, Elliott S, Smith C, Stocks G. The use of separate-level neuraxial anaesthesia for caesarean delivery in a patient with a history of spinal tuberculosis. Anesthesia Reports. 2020;8(2):80-3. doi: 10.1002/anr3.12051.
985	Embase	Kendall LK, Pingenot E, Race NS. Ischemic spinal cord injury variety, demographics, and outcomes: Systematic review and contrast with traumatic spinal cord injury. PM and R. 2020;12(SUPPL 1):S42. doi: 10.1002/pmrj.12519.
986	Embase	Kenneweg KA, Welch MC, Welch PJ. A 9-year retrospective evaluation of 102 pressure ulcer reconstructions. Journal of Wound Care. 2020;29:S48-S56. doi: 10.12968/jowc.2020.29.Sup9a.S48.
987	Embase	Kesen O, Çil T. Systemic treatment in bone metastases. Turk Onkoloji Dergisi. 2021;36:33-7. doi: 10.5505/TJO.2021.S1009.
988	Embase	Khan FM, Naik A, Hameed I, Robinson NB, Spadaccio C, Rahouma M, et al. Open Repair of Descending Thoracic and Thoracoabdominal Aortic Aneurysms: A Meta-Analysis. Annals of Thoracic Surgery. 2020;110(6):1941-9. doi: 10.1016/j.athoracsur.2020.04.069.
989	Embase	Kirshblum S, Eren F, Solinsky R, Gibbs K, Tam K, DeLuca R, et al. Diastolic blood pressure changes during episodes of autonomic dysreflexia. Journal of Spinal Cord Medicine. 2021;44(5):720-4. doi: 10.1080/10790268.2020.1757273.
990	Embase	Kitpanit N, Ellozy SH, Connolly PH, Agrusa CJ, Lichtman AD, Schneider DB. Risk factors for spinal cord injury and complications of cerebrospinal fluid drainage in patients undergoing fenestrated and branched endovascular aneurysm repair. Journal of Vascular Surgery. 2021;73(2):399-409.e1. doi: 10.1016/j.jvs.2020.05.070.
991	Embase	Kitpanit N, Schneider DB, Ellozy S, Connolly P, Agrusa C. Risk Factors for Spinal Cord Ischemia and Complications of Cerebrospinal Fluid Drainage in Patients Undergoing Fenestrated and Branched Endovascular Aneurysm Repair. Journal of Vascular Surgery. 2020;72(1):e182. doi: 10.1016/j.jvs.2020.04.316.
992	Embase	Knauss S, Stelzl D, Emmrich JV, Korsnes MS, Sejvar JJ, Winkler AS. An emphasis on neurology in low and middle-income countries. The Lancet Neurology. 2019;18(12):1078-9. doi: 10.1016/S1474-4422(19)30392-8.
993	Embase	Ko CC, Tu TH, Wu JC, Huang WC, Cheng H. Acidic fibroblast growth factor in spinal cord injury. Neurospine. 2019;16(4):728-38. doi: 10.14245/ns.1836216.108.
994	Embase	Korupolu R, Stampas A, Gibbons C, Hernandez Jimenez I, Skelton F, Verduzco-Gutierrez M. COVID-19: Screening and triage challenges in people with disability due to Spinal Cord Injury. Spinal Cord Series and Cases. 2020;6(1). doi: 10.1038/s41394-020-0284-7.
995	Embase	Kowalik CG, Daily A, Goodridge SD, Hartigan SM, Kaufman MR, Fowke JH, et al. Factors associated with urinary incontinence in a community sample of young nulligravid women. Neurourology and Urodynamics. 2020;39(5):1430-6. doi: 10.1002/nau.24368.
996	Embase	Kreibich M, Berger T, Rylski B, Chen Z, Beyersdorf F, Siepe M, et al. Aortic reinterventions after the frozen elephant trunk procedure. Journal of Thoracic and Cardiovascular Surgery. 2020;159(2):392-9.e1. doi: 10.1016/j.jtcvs.2019.02.069.
997	Embase	Kreutztrüger M, Kopp M, Lübstorf T, Auhuber T, Wüstner G, Ekkernkamp A, et al. Multimodal treatment algorithm of spine infection with intraspinal epidural involvement with and without acute spinal cord injury-analysis of diagnostics, therapy and outcome. European Spine Journal. 2020;29:2913-4. doi: 10.1007/s00586-020-06630-1.
998	Embase	Kryger MA, Chehata VJ. Relationship between Sleep-Disordered Breathing and Neurogenic Obesity in Adults with Spinal Cord Injury. Topics in Spinal Cord Injury Rehabilitation. 2021;27(1):84-91. doi: 10.46292/sci20-00044.
999	Embase	Kubota T, Kuroda N. Exacerbation of neurological symptoms and COVID-19 severity in patients with preexisting neurological disorders and COVID-19: A systematic review. Clinical Neurology and Neurosurgery. 2021;200. doi: 10.1016/j.clineuro.2020.106349.
1000	Embase	Kulkarni AG, Patel J, Khandge A, Mewara N. The Practice of Continuation of Anti-platelet Therapy During the Perioperative Period in Lumbar Minimally Invasive Spine Surgery (MISS): How Different Is the Morbidity in This Scenario? Spine. 2020;45(10):673-8. doi: 10.1097/BRS.0000000000003357.
1001	Embase	Lampron E, Wall T. Measuring aerobic capacity during robotic ambulation using the 6-minute push test: A case report. Journal of Spinal Cord Medicine. 2021;44(5):831. doi: 10.1080/10790268.2021.1959194.
1002	Embase	Layton GR, Bhanderi S, Sahloul M, Charalampakis V, Daskalakis M, Singhal R. Challenges and outcomes for bariatric surgery in patients with paraplegia: Case series and systematic review. Clinical Obesity. 2020;10(4). doi: 10.1111/cob.12382.
1003	Embase	Lechanoine F, Zaldivar-Jolissaint JF, Le Lann F, De Schlichting E. Endoscopic Transfontanellar Approach of a Cyst Anterior to the Brainstem Crossing the Foramen Magnum—Part I: Failure of Unique Fenestration: 2-Dimensional Operative Video. World Neurosurgery. 2021;146:362. doi: 10.1016/j.wneu.2020.10.089.
1004	Embase	Lee DWH, Lai PBS. Risk disclosure and informed consent: Practice caveats in the post Montgomery era. Surgical Practice. 2020;24(2):75-8. doi: 10.1111/1744-1633.12423.
1005	Embase	Lee S, Fan S, Duszak R, Gichoya J, Majdalany B, Newsome J, et al. Abstract No. 54 Utilization and efficacy of prophylactic inferior vena cava filter placement in severely injured trauma patients at high thromboembolic event risk: a National Trauma Data Bank Study. Journal of Vascular and Interventional Radiology. 2021;32(5):S24. doi: 10.1016/j.jvir.2021.03.473.
1006	Embase	Lee S, Roh SW, Jeon SR, Park JH, Kim KT, Lee YS, et al. A prognostic factor for prolonged mechanical ventilator-dependent respiratory failure after cervical spinal cord injury: Maximal canal compromise on magnetic resonance imaging. Journal of Korean Neurosurgical Society. 2021;64(5):791-8. doi: 10.3340/JKNS.2020.0346.
1007	Embase	Legg Ditterline BE, Wade S, Ugiliweneza B, Singam NS, Harkema SJ, Stoddard MF, et al. Beneficial Cardiac Structural and Functional Adaptations After Lumbosacral Spinal Cord Epidural Stimulation and Task-Specific Interventions: A Pilot Study. Frontiers in Neuroscience. 2020;14. doi: 10.3389/fnins.2020.554018.
1008	Embase	Leone A, Beckmann E, Aandreas M, Di Marco L, Pantaleo A, Reggiani LB, et al. Total aortic arch replacement with frozen elephant trunk technique: Results from two European institutes. Journal of Thoracic and Cardiovascular Surgery. 2020;159(4):1201-11. doi: 10.1016/j.jtcvs.2019.03.121.
1009	Embase	Lew J, Kou A. Non-traumatic spinal cord injury secondary to scalene abscess with esophageal fistula: A case report. PM and R. 2021;13:S171. doi: 10.1002/pmrj.12735.
1010	Embase	Lewis ER, Geisbüsch S, Chang YJ, Costa V, Husain S, Soteropoulos P, et al. Paraspinous muscle gene expression profiling following simulated staged endovascular repair of thoracoabdominal aortic aneurysm: Exploring potential therapeutic pathways. European Journal of Cardio-thoracic Surgery. 2020;57(1):30-8. doi: 10.1093/ejcts/ezz113.
1011	Embase	Li L, Tuan RS. Mechanism of traumatic heterotopic ossification: In search of injury-induced osteogenic factors. Journal of Cellular and Molecular Medicine. 2020;24(19):11046-55. doi: 10.1111/jcmm.15735.
1012	Embase	Li M, Zhang Y, Zhang X. Effects of surgery and radiofrequency ablation in the treatment of spinal metastases and analysis of the influencing factors of prognosis. Experimental and Therapeutic Medicine. 2020;19(2):1072-8. doi: 10.3892/etm.2019.8310.
1013	Embase	Lin SY, Chang YL, Yeh HC, Lin CL, Kao CH. Blood Transfusion and Risk of Venous Thromboembolism: A Population-Based Cohort Study. Thrombosis and Haemostasis. 2020;120(1):156-67. doi: 10.1055/s-0039-1697664.
1014	Embase	Lin Z, Sun Y, Xue H, Chen L, Yan C, Panayi AC, et al. The effectiveness and safety of LMWH for preventing thrombosis in patients with spinal cord injury: a meta-analysis. Journal of orthopaedic surgery and research. 2021;16(1):262. doi: 10.1186/s13018-021-02412-7.
1015	Embase	Liu KX, Lamba N, Marcus KJ, Haas-Kogan DA, Adams DM. Retrospective Cohort Study of Pediatric and Young Adult Patients Receiving Radiotherapy for Non-Malignant Vascular Anomalies. International Journal of Radiation Oncology Biology Physics. 2020;108(3):e227. doi: 10.1016/j.ijrobp.2020.07.1496.
1016	Embase	Liu MY, Jiao Y, Yang Y, Li Q, Zhang X, Li W, et al. Open surgery and endovascular repair for mycotic aortic aneurysms: Benefits beyond survival. Journal of Thoracic and Cardiovascular Surgery. 2020;159(5):1708-17.e3. doi: 10.1016/j.jtcvs.2019.02.090.
1017	Embase	Liu S, Wang Y, Niebauer J. Effect of Exercise on Cardiovascular Function following Spinal Cord Injury: A REVIEW. Journal of Cardiopulmonary Rehabilitation and Prevention. 2021;41(1):13-8. doi: 10.1097/HCR.0000000000000534.
1018	Embase	Liu X, Xu N, Yang X, Liu X, Yu M, Liu Z. New Classification Algorithm Guiding Surgical Decision-making for Posterior Longitudinal Ligament Ossification of the Thoracic Spine: A Study of 108 Patients with Mid-term to Long-term Follow-up. Clinical Spine Surgery. 2021;34(3):E172-E6. doi: 10.1097/BSD.0000000000001080.
1019	Embase	Liu XH, Harlow L, Graham Z, Yarrow JF, Cusi K, Bauman WA, et al. Spinal cord injury inhibited-FGF21 signaling is associated with dysregulation of metabolic gene expression in mouse liver and adipose tissue. Diabetes. 2020;69. doi: 10.2337/db20-233-LB.
1020	Embase	Liu Z, Li L, Yi Z, Duan H, Lu R, Li C, et al. Biological and clinical impact of central nervous system hemangioblastomas in Chinese patients with von Hippel-Lindau disease: implications for treatment. Hereditary Cancer in Clinical Practice. 2020;18(1). doi: 10.1186/s13053-020-00153-y.
1021	Embase	Lopalco G, Schiraldi S, Venerito V, Guerriero S, Iannone F. Effectiveness and safety profile of anakinra in a HLA-B27 positive patient with multiple sclerosis-associated uveitis. Multiple Sclerosis and Related Disorders. 2020;42. doi: 10.1016/j.msard.2020.102152.
1022	Embase	López-Dolado E, Gil-Agudo A. Lessons learned from the coronavirus disease 2019 (Covid-19) outbreak in a monographic center for spinal cord injury. Spinal Cord. 2020;58(5):517-9. doi: 10.1038/s41393-020-0473-z.
1023	Embase	Lucci VEM, Inskip JA, McGrath MS, Ruiz I, Lee R, Kwon BK, et al. Longitudinal Assessment of Autonomic Function during the Acute Phase of Spinal Cord Injury: Use of Low-Frequency Blood Pressure Variability as a Quantitative Measure of Autonomic Function. Journal of Neurotrauma. 2021;38(3):309-21. doi: 10.1089/neu.2020.7286.
1024	Embase	Lüke P, Abicht J, Rehm M, Tsilimparis N, Azad SC. The spinal catheter in aortic surgery: Implications for anesthesia. Anaesthesist. 2020;69(10):765-78. doi: 10.1007/s00101-020-00836-0.
1025	Embase	Lyden SP, Ahmed A, Steenberge S, Caputo FJ, Smolock CJ, Farivar BS, et al. Complications of Spinal Drains in Aortic Surgery. Journal of Vascular Surgery. 2020;72(1):e75. doi: 10.1016/j.jvs.2020.04.141.
1026	Embase	Ma J, Du P, Qin J, Zhou Y, Liang N, Hu J, et al. Incidence and risk factors predicting deep venous thrombosis of lower extremity following spinal fractures. Scientific reports. 2021;11(1):2441. doi: 10.1038/s41598-021-82147-x.
1027	Embase	Ma WG, Chen Y, Zhang W, Li Q, Li JR, Zheng J, et al. extended repair for acute type a aortic dissection: long-term outcomes of the frozen elephant trunk technique beyond 10 years. Journal of Cardiovascular Surgery. 2020;61(3):292-300. doi: 10.23736/S0021-9509.20.11293-X.
1028	Embase	Mackiewicz-Milewska M, Cisowska-Adamiak M, Pyskir J, Światkiewicz I. Usefulness of d-dimer and ultrasonography screening for detecting deep vein thrombosis in patients with spinal cord injury undergoing rehabilitation. Journal of Clinical Medicine. 2021;10(4):1-15. doi: 10.3390/jcm10040689.
1029	Embase	Madden Brewster L, Coombs GB, Garcia VP, Hijmans JG, DeSouza NM, Stockelman KA, et al. Effects of circulating extracellular microvesicles from spinal cord-injured adults on endothelial cell function. Clinical Science. 2020;134(7):777-89. doi: 10.1042/CS20200047.
1030	Embase	Mahadewa TGB, Mardhika PE, Awyono S, Putra MB, Saapang GS, Wiyanjana KDF, et al. Mesenteric neural stem cell for chronic spinal cord injury: A literature review. Open Access Macedonian Journal of Medical Sciences. 2021;9:310-7. doi: 10.3889/oamjms.2021.6653.
1031	Embase	Mahbouba J, Jomaa O, Zrour S, Bejia I, Touzi M, Bergaoui N. Infectious spondylodiscitis of the elderly: Characteristics and outcomes. Annals of the Rheumatic Diseases. 2020;79(SUPPL 1):1770. doi: 10.1136/annrheumdis-2020-eular.6119.
1032	Embase	Mansilha A. International angiology journal: “one step forward!”. International Angiology. 2020;39(4):265-6. doi: 10.23736/S0392-9590.20.04515-0.
1033	Embase	Mark M, Thürlimann B, Ribi K, Schär C, Dietrich D, Cathomas R, et al. Patterns of care for patients with metastatic bone disease in solid tumors: A cross-sectional study from Switzerland (SAKK 95/16). Journal of Bone Oncology. 2020;21. doi: 10.1016/j.jbo.2019.100273.
1034	Embase	Matalanis G, Ch'ng SL. Thoracoabdominal Aortic Aneurysm – The Branch First Technique. Seminars in Thoracic and Cardiovascular Surgery. 2019;31(4):708-12. doi: 10.1053/j.semtcvs.2019.03.013.
1035	Embase	Matinyan NV, Valiev TT, Kirgizov KI, Varfolomeeva SR. Intensive care of life-threatening conditions in pediatric oncohematology. Pediatriya - Zhurnal im GN Speranskogo. 2021;100(5):138-44. doi: 10.24110/0031-403X-2021-100-5-138-144.
1036	Embase	Mayà-Casalprim G, Ortiz J, Tercero A, Reyes D, Iranzo Á, Santamaria J, et al. Cervical spinal cord injury by a low-impact trauma as an unnoticed cause of cardiorespiratory arrest. European Heart Journal - Case Reports. 2020;4(2):1-6. doi: 10.1093/EHJCR/YTAA044.
1037	Embase	Mayne K, White JA, McMurran CE, Rivera FJ, de la Fuente AG. Aging and Neurodegenerative Disease: Is the Adaptive Immune System a Friend or Foe? Frontiers in Aging Neuroscience. 2020;12. doi: 10.3389/fnagi.2020.572090.
1038	Embase	McDonald SD, Pugh M, Mickens MN. Resilience After Spinal Cord Injury: A Scoping Review. American journal of physical medicine & rehabilitation. 2020;99(8):752-63. doi: 10.1097/PHM.0000000000001371.
1039	Embase	McKee-Garrett T. Delivery room emergencies due to birth injuries. Seminars in Fetal and Neonatal Medicine. 2019;24(6). doi: 10.1016/j.siny.2019.101047.
1040	Embase	Meng YY, Dou L, Wang CM, Kong DZ, Wei Y, Wu LS, et al. Spinal cord infarction presenting as Brown-Séquard syndrome from spontaneous vertebral artery dissection: a case report and literature review. BMC Neurology. 2019;19(1). doi: 10.1186/s12883-019-1559-0.
1041	Embase	Mondello S, Salama MM, Mohamed WMY, Kobeissy FH. Editorial: Biomarkers in Neurology. Frontiers in Neurology. 2020;11. doi: 10.3389/fneur.2020.00190.
1042	Embase	Monzio-Compagnoni N, Aseni P, Romani F. Emergency Aortic Control for Pedicle Screw Misplacement During Spinal Fixation. Annals of Vascular Surgery. 2020;66:669.e1-.e3. doi: 10.1016/j.avsg.2020.01.007.
1043	Embase	Moscote-Salazar LR, Garcia-Ballestas E, Martinez-Perez R, Agrawal A, Vasquez H. Re: a case of a pharmacoresistant tachyarrhythmia associated with Arnold-Chiari malformation. British Journal of Neurosurgery. 2021;35(6):798. doi: 10.1080/02688697.2020.1713993.
1044	Embase	Moscote-Salazar LR, Narvaez-Rojas AR, Agrawal A. Vitamin D supplementation in neurocritical patients. Journal of Neurosurgery. 2020;133(4):1270-1. doi: 10.3171/2019.10.JNS192721.
1045	Embase	Moses-Hampton MK, Jain I, Richardson M, Casella GTB. Anticholinergic burden score in patients with spinal cord injury and disorders. Journal of Spinal Cord Medicine. 2021;44(5):847-8. doi: 10.1080/10790268.2021.1959194.
1046	Embase	Mutsuga M, Banno H, Narita Y, Komori K, Usui A. ＜Editors' Choice＞ Which is superior, the frozen elephant trunk technique alone or the classical elephant trunk technique followed by second-stage thoracic endovascular aortic repair for extensive aortic arch repair? Nagoya journal of medical science. 2020;82(4):657-66. doi: 10.18999/nagjms.82.4.657.
1047	Embase	Nash MS, Gater DR. Cardiometabolic Disease and Dysfunction Following Spinal Cord Injury: Origins and Guideline-Based Countermeasures. Physical Medicine and Rehabilitation Clinics of North America. 2020;31(3):415-36. doi: 10.1016/j.pmr.2020.04.005.
1048	Embase	Newton EA, Craven BC, Panel G. Practice pearls for fracture management among individuals with spinal cord injury. Journal of Spinal Cord Medicine. 2021;44(SUPPL 1):S297. doi: 10.1080/10790268.2021.1957653.
1049	Embase	Nicholls J, Wilson M, Ibrahim N. Awake Intubation patient information leaflet - improves patient satisfaction. Trends in Anaesthesia and Critical Care. 2020;30:e82-e3. doi: 10.1016/j.tacc.2019.12.205.
1050	Embase	Nightingale TE, Bhangu GS, Bilzon JLJ, Krassioukov AV. A cross-sectional comparison between cardiorespiratory fitness, level of lesion and red blood cell distribution width in adults with chronic spinal cord injury. Journal of Science and Medicine in Sport. 2020;23(2):106-11. doi: 10.1016/j.jsams.2019.08.015.
1051	Embase	Nikol S, Mathias K, Olinic DM, Blinc A, Espinola-Klein C. Aneurysms and dissections: What is new in the literature of 2019/2020. Vasa - European Journal of Vascular Medicine. 2020;49:1-36. doi: 10.1024/0301-1526/a000865.
1052	Embase	Nishihori M, Izumi T, Tsukada T, Kropp AE, Uda K, Yokoyama K, et al. Short-segment internal trapping for symptomatic thrombosed large fusiform vertebral artery aneurysms (Bird’s nest trapping): A technical note. Neurologia Medico-Chirurgica. 2021;61(4):284-91. doi: 10.2176/nmc.tn.2020-0329.
1053	Embase	Notrica DM, Sussman BL, Sayrs LW, St. Peter SD, Maxson RT, Alder AC, et al. Early vasopressor administration in pediatric blunt liver and spleen injury: An ATOMAC + study. Journal of Pediatric Surgery. 2021;56(3):500-5. doi: 10.1016/j.jpedsurg.2020.07.007.
1054	Embase	Odonkor CA, Esparza R, Flores LE, Verduzco-Gutierrez M, Escalon MX, Solinsky R, et al. Disparities in Health Care for Black Patients in Physical Medicine and Rehabilitation in the United States: A Narrative Review. PM and R. 2021;13(2):180-203. doi: 10.1002/pmrj.12509.
1055	Embase	Oh H, Smith L, Koyanagi A. Health Conditions and Psychotic Experiences: Cross-Sectional Findings From the American Life Panel. Frontiers in Psychiatry. 2020;11. doi: 10.3389/fpsyt.2020.612084.
1056	Embase	Ong ETE, Yeo LKP, Kaliya-Perumal AK, Oh JYL. Orthostatic Hypotension Following Cervical Spine Surgery: Prevalence and Risk Factors. Global Spine Journal. 2020;10(5):578-82. doi: 10.1177/2192568219863805.
1057	Embase	Osmonov D, Christopher AN, Blecher GA, Falcone M, Soave A, Dahlem R, et al. Clinical Recommendations From the European Society for Sexual Medicine Exploring Partner Expectations, Satisfaction in Male and Phalloplasty Cohorts, the Impact of Penile Length, Girth and Implant Type, Reservoir Placement, and the Influence of Comorbidities and Social Circumstances. Journal of Sexual Medicine. 2020;17(2)…
1058	Embase	Owen A, Wellings EP, Wyles CC, Yuan BJ, Rose PS, Houdek MT. Use of tranexamic acid is not associated with complications following bipolar hemiarthroplasty for metastatic disease. Journal of Surgical Oncology. 2021;123(4):1121-5. doi: 10.1002/jso.26354.
1059	Embase	Page PS, Josiah DT. Traumatic vertebral artery injuries in the geriatric population: A retrospective cohort study. Journal of Neurosurgery: Spine. 2020;32(5):657-60. doi: 10.3171/2019.11.SPINE191055.
1060	Embase	Pan A, Potter T, Meeks J, Khan O, Gadhia RR, Misra V, et al. Higher risk of COVID-19 mortality among patients with preexisting neurological disease. Stroke. 2021;52(SUPPL 1). doi: 10.1161/str.52.suppl-1.P92.
1061	Embase	Panicker JN. Neurogenic Bladder: Epidemiology, Diagnosis, and Management. Seminars in Neurology. 2020;40(5):569-79. doi: 10.1055/s-0040-1713876.
1062	Embase	Para K, Santoshi R, Kupfer Y. HYPERAMMONEMIA AS A CAUSE OF SEIZURE. Chest. 2020;158(4):A928. doi: 10.1016/j.chest.2020.08.864.
1063	Embase	Parra MW, Ordoñez CA, Mejia D, Caicedo Y, Lobato JM, Castro OJ, et al. Damage control approach to refractory neurogenic shock: A new proposal to a well-established algorithm. Colombia Medica. 2021;52(2). doi: 10.25100/CM.V52I2.4800.
1064	Embase	Parrondo RD, Roy V, Sher T, Alegria V, Chanan-Khan AA, Ailawadhi S. Use of KRD-PACE as Salvage Therapy in Aggressive, Relapsed/Bortezomib-Refractory Extramedullary Multiple Myeloma: A Report of Two Cases and Literature Review. Case Reports in Hematology. 2020;2020. doi: 10.1155/2020/4360926.
1065	Embase	Patel R, Rhee PC. Team Approach: Multidisciplinary Perioperative Care in Upper-Extremity Reconstruction for Adults with Spasticity and Contractures. JBJS Reviews. 2020;8(4). doi: 10.2106/JBJS.RVW.19.00164.
1066	Embase	Perdomo-Pantoja A, Chara A, Kalb S, Casaos J, Ahmed AK, Pennington Z, et al. The effect of renin-angiotensin system blockers on spinal cord dysfunction and imaging features of spinal cord compression in patients with symptomatic cervical spondylosis. Spine Journal. 2020;20(4):519-29. doi: 10.1016/j.spinee.2019.12.002.
1067	Embase	Petty LA, Vaughn VM, Flanders SA, Patel T, Malani AN, Ratz D, et al. Assessment of Testing and Treatment of Asymptomatic Bacteriuria Initiated in the Emergency Department. Open Forum Infectious Diseases. 2020;7(12):1-9. doi: 10.1093/ofid/ofaa537.
1068	Embase	Piffaretti G, Gelpi G, Tadiello M, Ferrarese S, Socrate AM, Tozzi M, et al. Transposition of the left vertebral artery during endovascular stent-graft repair of the aortic arch. Journal of Thoracic and Cardiovascular Surgery. 2020;159(6):2189-98.e1. doi: 10.1016/j.jtcvs.2019.06.011.
1069	Embase	Piper K, Zou L, Li D, Underberg D, Towner J, Chowdhry AK, et al. Surgical Management and Adjuvant Therapy for Patients with Neurological Deficits from Vertebral Hemangiomas: A Meta-Analysis. Spine. 2020;45(2):E99-E110. doi: 10.1097/BRS.0000000000003181.
1070	Embase	Pisano TJ, Joki J, Hon B, Cuccurullo S. Pulmonary Embolism After Acute Spinal Cord Injury and COVID-19. American journal of physical medicine & rehabilitation. 2020;99(11):982-5. doi: 10.1097/PHM.0000000000001578.
1071	Embase	Planek MIC, Hoster CH, Vij A, Attanasio S. The clot thickens: role of mechanical thrombectomy in intermediate to high-risk pulmonary embolism in the peri-operative setting—a case report. European Heart Journal - Case Reports. 2021;5(2). doi: 10.1093/ehjcr/ytab014.
1072	Embase	Poon SS, Tian DH, Yan T, Harrington D, Nawaytou O, Kuduvalli M, et al. Frozen elephant trunk does not increase incidence of paraplegia in patients with acute type A aortic dissection. Journal of Thoracic and Cardiovascular Surgery. 2020;159(4):1189-96.e1. doi: 10.1016/j.jtcvs.2019.03.097.
1073	Embase	Pritchett K, Broad E, Scaramella J, Baumann S. Hydration and Cooling Strategies for Paralympic Athletes: Applied Focus: Challenges Athletes May Face at the Upcoming Tokyo Paralympics. Current Nutrition Reports. 2020;9(3):137-46. doi: 10.1007/s13668-020-00317-1.
1074	Embase	Pucci M, Roussak P, Pang D, Darrad M. Drug-induced priapism. Adverse Drug Reaction Bulletin. 2020;322(1):1247-50. doi: 10.1097/FAD.0000000000000048.
1075	Embase	Pup C, Heneghan N, Koulidis K. Adverse events following thoracic spine joint manipulation: a systematic review and narrative synthesis. Physiotherapy (United Kingdom). 2020;107:e42. doi: 10.1016/j.physio.2020.03.058.
1076	Embase	Puri S, Zhang E. Percutaneous coronary intervention complicated by anterior spinal cord infarction. Annals of Neurology. 2020;88(SUPPL 25):S210. doi: 10.1002/ana.25865.
1077	Embase	Putnam T, Saeed A, Irandost M, Ansari Z. A RARE CASE OF CERVICAL HARDWARE MIGRATION CAUSING ESOPHAGEAL PERFORATION. Chest. 2020;158(4):A1922-A3. doi: 10.1016/j.chest.2020.08.1665.
1078	Embase	Qashqari H, Bhathal I, Pulcine E, Muthusami P, Moharir M, MacGregor D, et al. Bow hunter syndrome: A rare yet important etiology of posterior circulation stroke. Journal of Clinical Neuroscience. 2020;78:418-9. doi: 10.1016/j.jocn.2020.04.110.
1079	Embase	Qian J, McDonough DJ, Gao Z. The effectiveness of virtual reality exercise on individual’s physiological, psychological and rehabilitative outcomes: A systematic review. International Journal of Environmental Research and Public Health. 2020;17(11):1-17. doi: 10.3390/ijerph17114133.
1080	Embase	Qiao Z, Chen S, Guo R, Zhong Y, Ge Y, Li C, et al. Comparison of Open Repair vs. the One-Stage Hybrid Extra-Anatomic Technique for Distal Aortic Arch Disease Treatment: Mid-term Outcomes With a Risk-Adjusted Analysis. Frontiers in Cardiovascular Medicine. 2021;8. doi: 10.3389/fcvm.2021.725902.
1081	Embase	Qiu L, See AAQ, Steele TWJ, King NKK. Bioadhesives in neurosurgery: A review. Journal of Neurosurgery. 2020;133(6):1928-38. doi: 10.3171/2019.8.JNS191592.
1082	Embase	Quesney G, Lefaucheur R, Hebant B. Clinically suspected concomitant spinal cord and vertebrobasilar infarctions caused by fibrocartilaginous embolism. Journal of Clinical Neuroscience. 2020;77:222-4. doi: 10.1016/j.jocn.2020.05.021.
1083	Embase	Raffiq A, Seng LB, San LS, Zakaria Z, Yee AS, Fitzrol DN, et al. Covid-19 pandemic and its impact on neurosurgery practice in malaysia: Academic insights, clinical experience and protocols from march till august 2020. Malaysian Journal of Medical Sciences. 2020;27(5):141-95. doi: 10.21315/mjms2020.27.5.14.
1084	Embase	Raguindin PF, Muka T, Glisic M. Sex and gender gap in spinal cord injury research: Focus on cardiometabolic diseases. A mini review. Maturitas. 2021;147:14-8. doi: 10.1016/j.maturitas.2021.03.004.
1085	Embase	Rakhra S, Martin EL, Fitzgerald M, Udy A. The ATLANTIC study: Anti-Xa level assessment in trauma intensive care. Injury. 2020;51(1):10-4. doi: 10.1016/j.injury.2019.10.066.
1086	Embase	Raoof E, Such-Neibar TL, Wright S, Billington ZJ. Unique case of acute progressive flaccid ascending weakness secondary to T3/T4 anterior spinal artery (ASA) infarction in a pediatric patient. PM and R. 2021;13:S214. doi: 10.1002/pmrj.12735.
1087	Embase	Rathore FA, Qureshi AZ. Impact of COVID-19 pandemic on disability care and persons with disability in Pakistan. Journal of the College of Physicians and Surgeons Pakistan. 2021;31(12):1391-3. doi: 10.29271/jcpsp.2021.12.1391.
1088	Embase	Raza A, Ronghua Y, Lucev A, Gerula CM, Aziz E. NOVEL APPLICATION FOR LEADLESS PACEMAKER IN CERVICAL SPINAL CORD INJURY. Journal of the American College of Cardiology. 2020;75(11):2380. doi: 10.1016/S0735-1097(20)33007-2.
1089	Embase	Redzuan AM, Begum R, Islahudin FH, Lau CL, Mat WRW. Venous Thromboembolism Risk Assessment and Prophylaxis Modalities in Critically Ill Patients. International Journal of Pharmaceutical and Phytopharmacological Research. 2021;11(1):134-41.
1090	Embase	Reyes MRL, Elmo MJ, Menachem B, Granda SM. A primary care provider’s guide to managing respiratory health in subacute and chronic spinal cord injury. Topics in Spinal Cord Injury Rehabilitation. 2020;26(2):116-22. doi: 10.46292/SCI2602-116.
1091	Embase	Rivera SR, Early N, Orrego M, Perez I. Paget's disease in patient with valosincontaining protein (VCP) mutations. Osteoporosis International. 2020;31(SUPPL 1):S147-S8. doi: 10.1007/s00198-020-05696-3.
1092	Embase	Rodriguez Velez JG, Nieves-Ortiz A, Cintrón-Colón HR, Marrero WD. Septic lumbar facet joint arthritis due to streptococcus agalactiae; a real pain in the back. Journal of Investigative Medicine. 2020;68(2):539. doi: 10.1136/jim-2020-SRM.262.
1093	Embase	Romero-Muñoz LM, Segura-Fragoso A, Talavera-Díaz F, Guimbard-Pérez J, Caba-Mora D, Barriga-Martín A. Neurological injury as a complication of spinal surgery: incidence, risk factors, and prognosis. Spinal Cord. 2020;58(3):318-23. doi: 10.1038/s41393-019-0367-0.
1094	Embase	Rosa AC, Bruni N, Meineri G, Corsi D, Cavi N, Gastaldi D, et al. Strategies to expand the therapeutic potential of superoxide dismutase by exploiting delivery approaches. International Journal of Biological Macromolecules. 2021;168:846-65. doi: 10.1016/j.ijbiomac.2020.11.149.
1095	Embase	Rosin NR, Tabibi RS, Trimbath JD, Henzel MK. A primary care provider's guide to prevention and management of pressure injury and skin breakdown in people with spinal cord injury. Topics in Spinal Cord Injury Rehabilitation. 2020;26(3):177-85. doi: 10.46292/SCI2603-177.
1096	Embase	Rosshandler Y, Edwards A, Johnson RM, Anand U. Flu or fumble a mystifying manifestation of molecular mimicry. Journal of General Internal Medicine. 2021;36(SUPPL 1):S226-S7. doi: 10.1007/s11606-021-06830-5.
1097	Embase	Ruchman SG, Tchaconas A, Truglio J. Outpatient management of orthostatic hypotension as a chronic complication of upper spinal cord injury. Journal of General Internal Medicine. 2020;35(SUPPL 1):S532. doi: 10.1007/s11606-020-05890-3.
1098	Embase	Ruppert LM, Reilly J. Metastatic spine oncology: Symptom-directed management. Neuro-Oncology Practice. 2020;7:I54-I61. doi: 10.1093/nop/npaa058.
1099	Embase	Russo GS, Mangan JJ, Galetta MS, Boody B, Bronson W, Segar A, et al. Update on spinal cord injury management. Clinical Spine Surgery. 2020;33(7):258-64. doi: 10.1097/BSD.0000000000000956.
1100	Embase	Sabharwal S. Addressing cardiometabolic risk in adults with spinal cord injury: acting now despite knowledge gaps. Spinal Cord Series and Cases. 2019;5(1). doi: 10.1038/s41394-019-0241-5.
1101	Embase	Sachdeva R, Nightingale TE, Pawar K, Kalimullina T, Mesa A, Marwaha A, et al. Noninvasive Neuroprosthesis Promotes Cardiovascular Recovery After Spinal Cord Injury. Neurotherapeutics. 2021;18(2):1244-56. doi: 10.1007/s13311-021-01034-5.
1102	Embase	Safaee MM, Pekmezci M, Deviren V, Ames CP, Clark AJ. Thoracolumbar Vertebral Column Resection with Rectangular Endplate Cages through a Posterior Approach: Surgical Techniques and Early Postoperative Outcomes. Operative Neurosurgery. 2020;18(3):329-38. doi: 10.1093/ons/opz151.
1103	Embase	Safaee MM, Pekmezci M, Deviren V, Ames CP, Clark AJ. Thoracolumbar vertebral column resection with rectangular endplate cages through a posterior approach: Surgical techniques and early postoperative outcomes. Operative Neurosurgery. 2020;18(3):329-38. doi: 10.1093/ons/opz151.
1104	Embase	Sahni AS, Tran LK, Wolfe L. Extubating to Noninvasive Ventilation: Noninvasive Ventilation from Intensive Care Unit to Home. Sleep Medicine Clinics. 2020;15(4):581-92. doi: 10.1016/j.jsmc.2020.08.010.
1105	Embase	Saiwai H, Okada S, Hayashida M, Harimaya K, Matsumoto Y, Kawaguchi KI, et al. Long-term outcomes of spinal meningioma resection with outer layer of dura preservation technique. Journal of Clinical Neuroscience. 2021;83:68-70. doi: 10.1016/j.jocn.2020.11.026.
1106	Embase	Saiwai H, Okada S, Hayashida M, Harimaya K, Matsumoto Y, Kawaguchi KI, et al. Surgery-related predictable risk factors influencing postoperative clinical outcomes for thoracic myelopathy caused by ossification of the posterior longitudinal ligament: A multicenter retrospective study. Journal of Neurosurgery: Spine. 2020;32(5):703-9. doi: 10.3171/2019.10.SPINE19831.
1107	Embase	Salunke P, Singh A, Karthigeyan M. Technique of C2 Subfacetal Screw in Patients with High-Riding Vertebral Artery. World Neurosurgery. 2020;144:59. doi: 10.1016/j.wneu.2020.08.045.
1108	Embase	Sampol J, González-Viejo MÁ, Gómez A, Martí S, Pallero M, Rodríguez E, et al. Predictors of respiratory complications in patients with C5–T5 spinal cord injuries. Spinal Cord. 2020;58(12):1249-54. doi: 10.1038/s41393-020-0506-7.
1109	Embase	Santagada DA, Perna A, Meluzio MC, Ciolli G, Proietti L, Tamburrelli FC. Symptomatic vertebral hemangioma during pregnancy period: A case series and systematic literature review. Orthopedic Reviews. 2020;12(1S):113-9. doi: 10.4081/or.2020.8685.
1110	Embase	Scivoletto G, Marcella M, Floriana P, Federica T, Marco M. Impact of complications at admission to rehabilitation on the functional status of patients with spinal cord lesion. Spinal Cord. 2020;58(12):1282-90. doi: 10.1038/s41393-020-0501-z.
1111	Embase	Scott BA, Soriano JE, Rosentreter RE, Satriano A, Dufour A, Charbonneau R, et al. Multiparametric cardiac magnetic resonance imaging of the heart in people with spinal cord injury. FASEB Journal. 2020;34(SUPPL 1). doi: 10.1096/fasebj.2020.34.s1.02486.
1112	Embase	Senra H, McPherson S. Depression in disabling medical conditions–current perspectives. International Review of Psychiatry. 2021;33(3):312-25. doi: 10.1080/09540261.2021.1887823.
1113	Embase	Sepúlveda-Sánchez JM, Pérez-Núñez A. The ESMO-EANO clinical practice guidelines for neurological and vascular complications of primary and secondary brain tumours: a valuable tool for clinicians. Annals of Oncology. 2021;32(2):139-41. doi: 10.1016/j.annonc.2020.12.005.
1114	Embase	Serra R, Bracale UM, Jiritano F, Ielapi N, Licastro N, Provenzano M, et al. The Shaggy Aorta Syndrome: An Updated Review. Annals of Vascular Surgery. 2021;70:528-41. doi: 10.1016/j.avsg.2020.08.009.
1115	Embase	Shah AS, Yahanda AT, Athiraman U, Tempelhoff R, Chicoine MR. Spinal cord infarction with resultant paraplegia after Chiari i decompression: Case report. Journal of Neurosurgery: Spine. 2020;32(4):615-21. doi: 10.3171/2019.10.SPINE19921.
1116	Embase	Shao Lm, Sun Cj, Xu R, Zhang W, Wang Yh, Zhao Xl. Clinical effect of Onyx endovascular embolization in treating acute massive hemoptysis. Academic Journal of Second Military Medical University. 2021;42(3):343-6. doi: 10.16781/j.0258-879x.2021.03.0343.
1117	Embase	Shijo T, Kuratani T, Shimamura K, Kin K, Masada K, Goto T, et al. Extrathoracic collaterals to critical segmental arteries after endovascular thoraco-abdominal aneurysm repair. Interactive cardiovascular and thoracic surgery. 2020;30(6):932-9. doi: 10.1093/icvts/ivaa024.
1118	Embase	Shijo T, Kuratani T, Shimamura K, Kin K, Masada K, Goto T, et al. Extrathoracic collaterals to critical segmental arteries after endovascular thoraco-abdominal aneurysm repair. Interactive Cardiovascular and Thoracic Surgery. 2020;30(6):932-9. doi: 10.1093/ICVTS/IVAA024.
1119	Embase	Shin JH, Kim Y, Kim JC, Choo MS. Effects of radical hysterectomy on urodynamics and risk factors of intermittent catheterization. Neurourology and Urodynamics. 2020;39:S223. doi: 10.1002/nau.24307.
1120	Embase	Short CA, O'Connell C, Trask T, Short MA. Cognitive impairment after spinal cord injury: Identification assessment, treatment challenges and opportunities. Journal of Spinal Cord Medicine. 2021;44(SUPPL 1):S271. doi: 10.1080/10790268.2021.1957653.
1121	Embase	Singh PR, Nayak N, Gupta SK, Sharma RK, Shukla A, Nehete LS. Hemorrhage in long segment cervical schwannoma; case report and literature review. Surgical Neurology International. 2020;11. doi: 10.25259/SNI_833_2020.
1122	Embase	Skoch BM, Sinclair CT. Management of Urgent Medical Conditions at the End of Life. Medical Clinics of North America. 2020;104(3):525-38. doi: 10.1016/j.mcna.2019.12.006.
1123	Embase	Smith C, Sudhakaran S, McCormick ZL. Is There a Risk of Neurological Complications Due to Vascular Infarction Associated with Particulate Steroid Use During Interlaminar Epidural Steroid Injections? Pain Medicine (United States). 2021;22(1):212-3. doi: 10.1093/pm/pnaa310.
1124	Embase	Snyder CW, Ciesla DJ, Tepas JJ, Chandler NM, Danielson PD, Gonzalez R, et al. Two novel resource-based metrics to quantify pediatric trauma severity based on probability of requiring critical care and anesthesia services. Journal of Trauma and Acute Care Surgery. 2020;89(4):636-41. doi: 10.1097/TA.0000000000002607.
1125	Embase	Sobiech M, Turżańska K, Jarecki J, Szopa A. ISCHEMIC SPINAL CORD INJURY FOLLOWING AORTIC STENT GRAFT IMPLANTATION - CASE STUDY. Wiadomosci lekarskie (Warsaw, Poland : 1960). 2020;73(9 cz 1):1882-7. doi: 10.36740/wlek202009115.
1126	Embase	Solomon I, Wang C, Collins W. Effects of acute hypoxic exposure duration on bladder function in urethane-anesthetized adult female rats with mid-thoracic contusion spinal cord injury. Journal of Urology. 2020;203:e425. doi: 10.1097/JU.0000000000000867.014.
1127	Embase	Soriano JE, Saleem S, Netoff TI, Squair JW, Samadani U, Krassioukov AV, et al. Epidural electrical stimulation and hemodynamic control after spinal cord injury. FASEB Journal. 2020;34(SUPPL 1). doi: 10.1096/fasebj.2020.34.s1.02128.
1128	Embase	Spennato P, Renedo D, Cascone D, Mirone G, Imperato A, Di Martino G, et al. Spinal epidural abscess in children: a case-based review. Child's Nervous System. 2020;36(7):1385-92. doi: 10.1007/s00381-020-04609-3.
1129	Embase	Spiessberger A, Dietz N, Arvind V, Nasim M, Gruter B, Nevzati E, et al. Spondylectomy in the treatment of neoplastic spinal lesions-A retrospective outcome analysis of 582 patients using a patient-level meta-analysis. Journal of Craniovertebral Junction and Spine. 2021;12(2):107-16. doi: 10.4103/jcvjs.jcvjs_211_20.
1130	Embase	Squair JW, Gautier M, Mahe L, Soriano JE, Rowald A, Bichat A, et al. Neuroprosthetic baroreflex controls haemodynamics after spinal cord injury. Nature. 2021;590(7845):308-14. doi: 10.1038/s41586-020-03180-w.
1131	Embase	Squair JW, Lee AHX, Sarafis ZK, Coombs G, Barak O, Cragg JJ, et al. Sleep-disordered breathing is associated with brain vascular reactivity in spinal cord injury. Neurology. 2019;93(24):E2181-E91. doi: 10.1212/WNL.0000000000008619.
1132	Embase	Srinivasan M, Taylor AM, Long GV, Herkes G, King GG. Acute bilateral phrenic nerve neuropathy causing hypercapnic respiratory associated with checkpoint inhibitor immunotherapy. Respiratory Medicine Case Reports. 2021;34. doi: 10.1016/j.rmcr.2021.101533.
1133	Embase	Stampas A, Pedroza C, Bush JN, Ferguson AR, Kramer JLK, Hook M. The first 24 h: opioid administration in people with spinal cord injury and neurologic recovery. Spinal Cord. 2020;58(10):1080-9. doi: 10.1038/s41393-020-0483-x.
1134	Embase	Stillman M, Williams S. An arterial insufficiency ulcer in an individual with cervical spinal cord injury and hypotension. Spinal Cord Series and Cases. 2020;6(1). doi: 10.1038/s41394-020-0291-8.
1135	Embase	Stillman MD, Williams S. Guideline for the identification and management of cardiometabolic risk after spinal cord injury: a case of unsubstantiated recommendations. Spinal Cord Series and Cases. 2019;5(1). doi: 10.1038/s41394-019-0240-6.
1136	Embase	Sultan I. Commentary: Total Arch Reconstruction for Acute Type A Aortic Dissection: Keep It Simple. Seminars in Thoracic and Cardiovascular Surgery. 2020;32(4):843-4. doi: 10.1053/j.semtcvs.2020.05.023.
1137	Embase	Swift P. An intradural tumour with haematoma post-partum: A diagnostic epidural? Anaesthesia. 2021;76(SUPPL 2):127. doi: 10.1111/anae.15338.
1138	Embase	Tan JYW, Kaliya-Perumal AK, Oh JYL. Is spinal surgery safe for elderly patients aged 80 and above? Predictors of mortality and morbidity in an asian population. Neurospine. 2019;16(4):764-9. doi: 10.14245/ns.1836336.168.
1139	Embase	Tan T, Rutges J, Marion T, Fisher C, Tee J. The Safety Profile of Intentional or Iatrogenic Sacrifice of the Artery of Adamkiewciz and Its Vicinity’s Spinal Segmental Arteries: A Systematic Review. Global Spine Journal. 2020;10(4):464-75. doi: 10.1177/2192568219845652.
1140	Embase	Tanaka A, Charlton-Ouw KM. Open thoracoabdominal aortic aneurysm repair in the endovascular era. Italian Journal of Vascular and Endovascular Surgery. 2020;27(1):69-75. doi: 10.23736/S1824-4777.19.01428-1.
1141	Embase	Tariq M, Wu O, Agulnick M, Kasliwal M. The 100 Most-Cited Papers in Traumatic Injury of the Spine. Neurology India. 2020;68(4):741-59. doi: 10.4103/0028-3886.293470.
1142	Embase	Templeman L, Roberts F. Effectiveness of expiratory muscle strength training on expiratory strength, pulmonary function and cough in the adult population: a systematic review. Physiotherapy (United Kingdom). 2020;106:43-51. doi: 10.1016/j.physio.2019.06.002.
1143	Embase	Tenorio ER, Oderich GS, Farber MA, Schneider DB, Timaran CH, Schanzer A, et al. Outcomes of endovascular repair of chronic postdissection compared with degenerative thoracoabdominal aortic aneurysms using fenestrated-branched stent grafts. Journal of Vascular Surgery. 2020;72(3):822-36.e9. doi: 10.1016/j.jvs.2019.10.091.
1144	Embase	Tenorio ER, Oderich GS, Kärkkäinen JM, Mendes BC, Hofer J, Wigham J, et al. Prospective Assessment of a Protocol using Neuromonitoring, Early Limb Reperfusion and Selective Temporary Aneurysm Sac Perfusion to Prevent Spinal Cord Injury During Fenestrated-branched Endovascular Aortic Repair. European Journal of Vascular and Endovascular Surgery. 2019;58(6):e364-e5. doi: 10.1016/j.ejvs.2019.06.992.
1145	Embase	Teplitsky SL, Leong JY, Shenot PJ. Iatrogenic bladder rupture in individuals with disability related to spinal cord injury and chronic indwelling urethral catheters. Spinal Cord Series and Cases. 2020;6(1). doi: 10.1038/s41394-020-0296-3.
1146	Embase	Thakur S, White W. A peculiar case of dry beriberi in the continental United States. Journal of General Internal Medicine. 2020;35(SUPPL 1):S392. doi: 10.1007/s11606-020-05890-3.
1147	Embase	Thompson M, Mei SHJ, Wolfe D, Champagne J, Fergusson D, Stewart DJ, et al. Cell therapy with intravascular administration of mesenchymal stromal cells continues to appear safe: An updated systematic review and meta-analysis. EClinicalMedicine. 2020;19. doi: 10.1016/j.eclinm.2019.100249.
1148	Embase	Timonin SY, Konovalov NA. Surgical treatment of intramedullary hemangioblastomas: Current state of problem (review). Sovremennye Tehnologii v Medicine. 2021;13(5):83-94. doi: 10.17691/STM2021.13.5.10.
1149	Embase	Tokuda Y, Fujimoto K, Narita Y, Mutsuga M, Terazawa S, Ito H, et al. Spinal cord injury following aortic arch replacement. Surgery Today. 2020;50(2):106-13. doi: 10.1007/s00595-019-01853-2.
1150	Embase	Tong AN, Zhang JW, Zhou HJ, Tang HH, Bai JZ, Wang FY, et al. Ischemic damage may play an important role in spinal cord injury during dancing. Spinal Cord. 2020;58(12):1310-6. doi: 10.1038/s41393-020-0503-x.
1151	Embase	Torigoe T, Imanishi J, Yazawa Y, Koyama T, Kadono Y, Oda H, et al. Oncologic emergency in patients with skeletal metastasis of unknown primary. Acute Medicine and Surgery. 2021;8(1). doi: 10.1002/ams2.600.
1152	Embase	Trbovich M, Romo T, Kelly C, Stowe S, Kellogg D. The impact of anticholinergic vs. beta agonist on cognition in persons with spinal cord injury. Journal of Spinal Cord Medicine. 2021;44(5):811. doi: 10.1080/10790268.2021.1959192.
1153	Embase	Troyanskaya M, Pastorek NJ, Wilde EA, Tombridge KA, Day AM, Levin HS, et al. Risk factors for decline in cognitive performance following deployment-related mild traumatic brain injury: A preliminary report. Neurocase. 2021;27(6):457-61. doi: 10.1080/13554794.2021.2002912.
1154	Embase	Truong VT, Shedid D, Al-Shakfa F, Hattou L, Shen J, Boubez G, et al. Surgical Intervention for Patients with Spinal Metastasis from Lung Cancer: A Retrospective Study of 87 Cases. Clinical Spine Surgery. 2021;34(3):E133-E40. doi: 10.1097/BSD.0000000000001062.
1155	Embase	Tseng CT, Brougher J, Gaulding SJ, Hassan BS, Thorn CA. Vagus nerve stimulation promotes cortical reorganization and reduces task-dependent calorie intake in male and female rats. Brain Research. 2020;1748. doi: 10.1016/j.brainres.2020.147099.
1156	Embase	Tsuboi N. Obesity indices and the risk of CKD. Internal Medicine. 2021;60(13):1987-8. doi: 10.2169/internalmedicine.6921-20.
1157	Embase	Tu J, Castillo JV, Das A, Diwan AD. Degenerative cervical myelopathy: Insights into its pathobiology and molecular mechanisms. Journal of Clinical Medicine. 2021;10(6):1-28. doi: 10.3390/jcm10061214.
1158	Embase	Tuerk Y, Carterleton H. Video monitoring technology as a fall prevention intervention. Ochsner Journal. 2020;20(2):e6-e7. doi: 10.31486/toj.20.5013.
1159	Embase	Turk MA, McDermott S. The COVID-19 pandemic and people with disability. Disability and Health Journal. 2020;13(3). doi: 10.1016/j.dhjo.2020.100944.
1160	Embase	Turner C, Mitchell P. Proceedings of the Autumn 2020 and Spring 2021 meetings of the Society of British Neurological Surgeons. British Journal of Neurosurgery. 2021;35(5):658-85. doi: 10.1080/02688697.2021.1923940.
1161	Embase	Ubukata M, Hara M, Suzuki H, Asao R, Nakamura Y, Nakamura M, et al. Diffuse idiopathic skeletal hyperostosis in patients undergoing maintenance hemodialysis. Nephrology Dialysis Transplantation. 2020;35(SUPPL 3):iii1760. doi: 10.1093/ndt/gfaa142.P1446.
1162	Embase	Ucpinar BA, Sahin C, Tanik C. Intraspinal dissemination of an intracranial hemangiopericytoma in a child: A case report. Neurology Asia. 2021;26(1):193-6.
1163	Embase	Uehara M, Takahashi J, Kuraishi S, Ikegami S, Futatsugi T, Oba H, et al. Effectiveness of postoperative radiation therapy for thoracic spine hemangioma recurrence. Interdisciplinary Neurosurgery: Advanced Techniques and Case Management. 2019;18. doi: 10.1016/j.inat.2019.100560.
1164	Embase	Uemura H, Satoh T, Tsumura H, Arai G, Imanaka K, Shibayama K, et al. Efficacy and safety of apalutamide in Japanese patients with nonmetastatic castration-resistant prostate cancer: a subgroup analysis of a randomized, double-blind, placebo-controlled, Phase-3 study. Prostate International. 2020;8(4):190-7. doi: 10.1016/j.prnil.2020.05.002.
1165	Embase	Upchurch GR, Escobar GA, Azizzadeh A, Beck AW, Conrad MF, Matsumura JS, et al. Society for Vascular Surgery clinical practice guidelines of thoracic endovascular aortic repair for descending thoracic aortic aneurysms. Journal of Vascular Surgery. 2021;73(1):55S-83S. doi: 10.1016/j.jvs.2020.05.076.
1166	Embase	Vail CM, Vear AK. Case report: Reversible cerebral vasoconstrictive syndrome and posterior reversible encephalopathy syndrome from autonomic dysreflexia and marijuana in a patient with cervical spinal cord injury. PM and R. 2021;13:S120-S1. doi: 10.1002/pmrj.12735.
1167	Embase	van Ophoven A, Engelberg S, Lilley H, Sievert KD. Systematic Literature Review and Meta-Analysis of Sacral Neuromodulation (SNM) in Patients with Neurogenic Lower Urinary Tract Dysfunction (nLUTD): Over 20 Years’ Experience and Future Directions. Advances in Therapy. 2021;38(4):1987-2006. doi: 10.1007/s12325-021-01650-9.
1168	Embase	Vanamoorthy P, Singh GP, Bidkar PU, Mitra R, Sriganesh K, Chavali S, et al. The Neurocritical Care Society of India (NCSI) and the Indian Society of Neuroanaesthesiology and Critical Care (ISNACC) joint position statement and advisory on the practice of neurocritical care during the COVID-19 Pandemic. Journal of Neuroanaesthesiology and Critical Care. 2020;7(3):128-39. doi: 10.1055/s-0040-1714648.
1169	Embase	Verbeke N, Van Belleghem V, Desmet M, Helsloot D. Interscapular pain followed by sudden hemiplegia: A case report. Acta Clinica Belgica. 2020;75:28-9. doi: 10.1080/17843286.2020.1728993.
1170	Embase	Villani F, Fargion AT, Melani A, Esposito D, Di Domenico R, Dorigo W, et al. Extravascular risk factors in the prognostic evaluation for spinal cord injury during thoraco-abdominal aortic aneurysm exclusion: a case report. Journal of cardiothoracic surgery. 2020;15(1):320. doi: 10.1186/s13019-020-01358-x.
1171	Embase	Vivodtzev I, Taylor JA. Cardiac, Autonomic, and Cardiometabolic Impact of Exercise Training in Spinal Cord Injury: A QUALITATIVE REVIEW. Journal of Cardiopulmonary Rehabilitation and Prevention. 2021;41(1):6-12. doi: 10.1097/HCR.0000000000000564.
1172	Embase	Vlacancich R, Bergquist PJ, Srichai-Parsia M, Vargas JD. THE RIGHT WAY: SINGLE CORONARY ARTERY AND PERIOPERATIVE RISK STRATIFICATION. Journal of the American College of Cardiology. 2020;75(11):2494. doi: 10.1016/S0735-1097(20)33121-1.
1173	Embase	Vladislavov E. Stroke mimics in a patient with a cervical pathology. International Journal of Stroke. 2020;15(1 SUPPL):706. doi: 10.1177/1747493020963387.
1174	Embase	Vyas A, Grigorian A, Kuza CM, Dolich M, Joe V, Chin T, et al. Adult Bicycle Collisions: Impact of Helmet Use on Head and Cervical Spine Injury. Journal of Surgical Research. 2021;258:307-13. doi: 10.1016/j.jss.2020.08.042.
1175	Embase	Wahl U, Hirsch T. Patients with traumatic spinal cord injury and their cardiovascular risk. Vasa - European Journal of Vascular Medicine. 2021;50(SUPPL 106):31-2. doi: 10.1024/0301-1526/a000974.
1176	Embase	Wang Q, Meng S, Cheng J, Zhang S, Ju Y, Fang Y, et al. Central nervous system hemangioblastomas: An age-stratified analysis. Clinical Neurology and Neurosurgery. 2020;199. doi: 10.1016/j.clineuro.2020.106281.
1177	Embase	Wang S, Xie L, Xu J, Hu Y, Wu Y, Lin Z, et al. Predictive value of serum creatinine/cystatin C in neurocritically ill patients. Brain and Behavior. 2019;9(12). doi: 10.1002/brb3.1462.
1178	Embase	Weber AJ, Herskowitz JH. Perspectives on ROCK2 as a Therapeutic Target for Alzheimer’s Disease. Frontiers in Cellular Neuroscience. 2021;15. doi: 10.3389/fncel.2021.636017.
1179	Embase	Weidner N, Müller OJ, Hach-Wunderle V, Schwerdtfeger K, Krauspe R, Pauschert R, et al. Prevention of thromboembolism in spinal cord injury -S1 guideline. Neurological Research and Practice. 2020;2(1). doi: 10.1186/s42466-020-00089-7.
1180	Embase	Wendel MP, Whittington JR, Pagan ME, Whitcombe DD, Pates JA, McCarthy RE, et al. Preconception, Antepartum, and Peripartum Care for the Woman With a Spinal Cord Injury: A Review of the Literature. Obstetrical and Gynecological Survey. 2021;76(3):159-65. doi: 10.1097/OGX.0000000000000868.
1181	Embase	Wewel JT, Brahimaj BC, Kasliwal MK, Traynelis VC. Perioperative complications with multilevel anterior and posterior cervical decompression and fusion. Journal of Neurosurgery: Spine. 2020;32(1):9-14. doi: 10.3171/2019.6.SPINE198.
1182	Embase	Wiefhoff J, Jansen O, Kamp O, Aach M, Schildhauer TA, Waydhas C, et al. Incidence and complications of cannula changes in long-term tracheotomized patients: a prospective observational study. Spinal Cord. 2020;58(1):11-7. doi: 10.1038/s41393-019-0329-6.
1183	Embase	Xu BP, Yao M, Li ZJ, Tian ZR, Ye J, Wang YJ, et al. Neurological recovery and antioxidant effects of resveratrol in rats with spinal cord injury: A meta-Analysis. Neural Regeneration Research. 2020;15(3):482-90. doi: 10.4103/1673-5374.266064.
1184	Embase	Yahanda AT, Chicoine MR. Paralysis Caused by Spinal Cord Injury After Posterior Fossa Surgery: A Systematic Review. World Neurosurgery. 2020;139:151-7. doi: 10.1016/j.wneu.2020.04.016.
1185	Embase	Yahiro AM, Wingo BC, Kunwor S, Parton J, Ellis AC. Classification of obesity, cardiometabolic risk, and metabolic syndrome in adults with spinal cord injury. Journal of Spinal Cord Medicine. 2020;43(4):485-96. doi: 10.1080/10790268.2018.1557864.
1186	Embase	Yeh KT, Chen IH, Lee RP, Yu TC, Peng CH, Liu KL, et al. Two surgical strategies for treating multilevel cervical spondylotic myelopathy combined with kyphotic deformity. Medicine (United States). 2020;99(7). doi: 10.1097/MD.0000000000019215.
1187	Embase	Yerramilli D, Xu AJ, Gillespie EF, Shepherd AF, Beal K, Gomez D, et al. Palliative Radiation Therapy for Oncologic Emergencies in the Setting of COVID-19: Approaches to Balancing Risks and Benefits. Advances in Radiation Oncology. 2020;5(4):589-94. doi: 10.1016/j.adro.2020.04.001.
1188	Embase	Yin Y, Yang X, Tian Y, Zhang Y, Zhang P, Jia Y, et al. Synchronized and integrated prehospital treatment for acute cervical spinal cord injury. American Journal of Translational Research. 2021;13(6):7008-14.
1189	Embase	Yokawa K, Ikeno Y, Henmi S, Yamanaka K, Okada K, Okita Y. Impact of shaggy aorta on outcomes of open thoracoabdominal aortic aneurysm repair. Journal of Thoracic and Cardiovascular Surgery. 2020;160(4):889-97.e1. doi: 10.1016/j.jtcvs.2019.07.112.
1190	Embase	Yolcu YU, Wahood W, Goyal A, Alvi MA, Reeves R, Qu W, et al. Factors Associated with Higher Rates of Heterotopic Ossification After Spinal Cord Injury: A Systematic Review and Meta-Analysis. Clinical Neurosurgery. 2020;67(SUPPL 1):174. doi: 10.1093/neuros/nyaa447-512.
1191	Embase	Yolcu YU, Wahood W, Goyal A, Alvi MA, Reeves RK, Qu W, et al. Factors Associated with Higher Rates of Heterotopic Ossification after Spinal Cord Injury: A Systematic Review and Meta-Analysis. Clinical Neurology and Neurosurgery. 2020;195. doi: 10.1016/j.clineuro.2020.105821.
1192	Embase	Yoshida S, Tada H, Nishikawa T, Nakagawa-Kamiya T, Nakahashi T, Sakai K, et al. Antegrade balloon aortic valvuloplasty for the highly frail patient of severe aortic stenosis complicated with transthyretin-type cardiac amyloidosis. Internal Medicine. 2020;59(8):1053-7. doi: 10.2169/internalmedicine.3870-19.
1193	Embase	Yu X, Liu W, Zhang HW. Analysis of related factors of deep venous thrombosis after spinal cord injury. Zhongguo gu shang = China journal of orthopaedics and traumatology. 2020;33(2):140-3. doi: 10.12200/j.issn.1003-0034.2020.02.010.
1194	Embase	Zakaria HM, Mansour TR, Telemi E, Asmaro K, Bazydlo M, Schultz L, et al. The Association of Preoperative Opioid Usage with Patient-Reported Outcomes, Adverse Events, and Return to Work after Lumbar Fusion: Analysis from the Michigan Spine Surgery Improvement Collaborative (MSSIC). Neurosurgery. 2020;87(1):142-9. doi: 10.1093/neuros/nyz423.
1195	Embase	Zebracki K, Melicosta M, Unser C, Vogel LC. A primary care provider’s guide to pediatric spinal cord injuries. Topics in Spinal Cord Injury Rehabilitation. 2020;26(2):91-9. doi: 10.46292/SCI2602-91.
1196	Embase	Zhang H, Wang C, Wang D, Zhou C, Zhu K, Tu Q, et al. Predictive Risk Factors of Poor Preliminary Postoperative Outcome for Thoracic Ossification of the Ligamentum Flavum. Orthopaedic Surgery. 2021;13(2):408-16. doi: 10.1111/os.12884.
1197	Embase	Zhao J, Chau JPC, Zang Y, Lo SHS, Choi KC, Liang S. The effects of sitting Tai Chi on physical and psychosocial health outcomes among individuals with impaired physical mobility. Medicine (United States). 2020;99(34). doi: 10.1097/MD.0000000000021805.
1198	Embase	Zhu E, Jia G, Wang A, Geng C, Hou W, Liu J, et al. Effects of rivaroxaban on venous thromboembolism after spinal cord injury and analysis of related risk factors. Latin American Journal of Pharmacy. 2021;40(6):1397-401.
1199	Embase	Zou P, Gong HL, Wei JM, Wei DM, Qian LX, Liu P, et al. Spinal epidural hematoma after percutaneous kyphoplasty: Case report and literature review. Journal of Pain Research. 2020;13:2799-804. doi: 10.2147/JPR.S280650.
1200	Embase	Zuckerman SL, Mummareddy N, Lakomkin N, Sivaganesan A, Asher A, Devin CJ. Identifying the Most Appropriate ACDF Patients for an Ambulatory Surgery Center: A Pilot Study Using Inpatient and Outpatient Hospital Data. Clinical Spine Surgery. 2020;33(10):418-23. doi: 10.1097/BSD.0000000000000967.
1201	Embase	Abed Elahad J, McCarthy MW, Goverman J, Kaafarani HMA. An Overview of Sacral Decubitus Ulcer. Current Trauma Reports. 2018;4(4):263-72. doi: 10.1007/s40719-018-0152-0.
1202	Embase	Abramoff B, Dayanidhi S, Chen D, Kessler A. Swimming and cardiovascular fitness in spinal cord injury: A 6-week exercise training program. Journal of Spinal Cord Medicine. 2019;42(5):762-3. doi: 10.1080/10790268.2019.1644872.
1203	Embase	Abreu F, Protzenko T, Bellas A, Salomão JF. Achondroplasia: Neurosurgical findings. Series of cases in a reference center. Child's Nervous System. 2019;35(6):1069. doi: 10.1007/s00381-019-04151-x.
1204	Embase	Aguilar-Company J, Pigrau C, Fernández-Hidalgo N, Rodríguez-Pardo D, Falcó V, Lung M, et al. Native vertebral osteomyelitis in aged patients: distinctive features. An observational cohort study. Infection. 2018;46(5):679-86. doi: 10.1007/s15010-018-1177-6.
1205	Embase	Aissa I, Elkoundi A, Andalousi R, Benakrout A, Chlouchi A, Moutaoukil M, et al. Unusual localization of bleeding under acenocoumarol: Spinal subdural hematoma. International Journal of Surgery Case Reports. 2019;59:15-8. doi: 10.1016/j.ijscr.2019.04.053.
1206	Embase	Albadrani H, Renaud JM. Activating the MasR/Ang1-7 Pathway Reduces Muscle Atrophy and Function Loss Following Denervation. FASEB Journal. 2019;33(SUPPL 1):868.10. doi: 10.1096/fasebj.2019.33.1_supplement.868.10.
1207	Embase	Alexandra K. Preventive management of autonomic dysreflexia. Journal of Musculoskeletal Neuronal Interactions. 2019;19(4):546.
1208	Embase	Ali F. Hydroxyurea-related AML and myeloid sarcoma in a patient with polycythemia vera. Journal of the American Geriatrics Society. 2019;67:S267. doi: 10.1111/jgs.15898.
1209	Embase	Almerey T, Moore J, Farres H, Selim M, Agnew R, Andrew Oldenburg W, et al. Postoperative outcomes of complex aortic aneurysm repair using hybrid openendovascular techniques. Annals of Vascular Surgery. 2018;47:8. doi: 10.1016/j.avsg.2017.11.012.
1210	Embase	Althaus A, Withington J, Finch W, Smith D, Turney BW, Fowler S, et al. Risk factors for blood transfusion following percutaneous nephrolithotomy in the UK. Journal of Endourology. 2018;32:A60. doi: 10.1089/end.2018.29043.abstracts.
1211	Embase	Amanat M, Vaccaro AR, Salehi M, Rahimi-Movaghar V. Neurological conditions associated with spinal cord injury. Informatics in Medicine Unlocked. 2019;16. doi: 10.1016/j.imu.2019.100245.
1212	Embase	Andrei K. Combat aging by optimizing vascular health. What we can learn from individuals with spinal cord injury. Journal of Musculoskeletal Neuronal Interactions. 2019;19(4):535.
1213	Embase	Angeliki G. Sexes' particularities in persons with spinal cord injury. Women facing special problems. Journal of Musculoskeletal Neuronal Interactions. 2019;19(4):536.
1214	Embase	Araujo AQC, Wedemann D. HTLV-1 associated neurological complex. What is hidden below the water? AIDS Reviews. 2019;21(4):211-7. doi: 10.24875/AIDSRev.19000108.
1215	Embase	Askari S, Lafleche MJ. Moving toward healthier eating in rehabilitation hospital. Journal of Spinal Cord Medicine. 2019;42:S261. doi: 10.1080/10790268.2019.1616509.
1216	Embase	Atallah E, Dang S, Rahm S, Feghali J, Nohra C, Tjoumakaris S, et al. Rare case of diffuse spinal arachnoiditis following a complicated vertebral artery dissection. Journal of Clinical Neuroscience. 2018;52:132-4. doi: 10.1016/j.jocn.2018.03.005.
1217	Embase	Athanasios KE. Exercise guidelines after spinal cord injury. Journal of Musculoskeletal Neuronal Interactions. 2019;19(4):548.
1218	Embase	Atmaca MM. Parenteral nutrition, followed by transition to enteral nutrition in ogilvie syndrome after subarachnoid hemorrhage. Turk Beyin Damar Hastaliklar Dergisi. 2019;25:117-20.
1219	Embase	Attwood SW, Edel MJ. ips-cell technology and the problem of genetic instability—can it ever be safe for clinical use? Journal of Clinical Medicine. 2019;8(3). doi: 10.3390/jcm8030288.
1220	Embase	Auyeung WC, Ho JQ, Koneti S, Holty JC. Spinal cord injury presence but not injury level or severity is associated with sleep apnea severity in a large cohort study. American Journal of Respiratory and Critical Care Medicine. 2018;197(MeetingAbstracts).
1221	Embase	Baek YH, Jeon HL, Oh IS, Yang H, Park J, Shin JY. Incidence of skeletal-related events in patients with breast or prostate cancer-induced bone metastasis or multiple myeloma: A 12-year longitudinal nationwide healthcare database study. Cancer Epidemiology. 2019;61:104-10. doi: 10.1016/j.canep.2019.05.013.
1222	Embase	Bani-Ahmed A. The evidence for prolonged muscle stretching in ankle joint management in upper motor neuron lesions: considerations for rehabilitation–a systematic review. Topics in Stroke Rehabilitation. 2019;26(2):153-61. doi: 10.1080/10749357.2018.1550958.
1223	Embase	Barbe AG, Noack MJ, Barbe MT, Nitschke I. Contusion of the cervical spinal cord following dental treatment of a patient at risk to stroke: A case report. Gerodontology. 2018;35(1):63-5. doi: 10.1111/ger.12316.
1224	Embase	Barth C, Soares M, Toffart AC, Timsit JF, Burghi G, Irrazábal C, et al. Characteristics and outcome of patients with newly diagnosed advanced or metastatic lung cancer admitted to intensive care units (ICUs). Annals of Intensive Care. 2018;8(1). doi: 10.1186/s13613-018-0426-2.
1225	Embase	Benarroch EE. Autonomic nervous system and neuroimmune interactions: New insights and clinical implications. Neurology. 2019;92(8):377-85. doi: 10.1212/WNL.0000000000006942.
1226	Embase	Bernardi M, Fedullo AL, Di Giacinto B, Squeo MR, Aiello P, Dante D, et al. Cardiovascular Risk Factors and Haematological Indexes of Inflammation in Paralympic Athletes with Different Motor Impairments. Oxidative Medicine and Cellular Longevity. 2019;2019. doi: 10.1155/2019/6798140.
1227	Embase	Bertram-Ralph E, Horner D. Bet 1: Can induced hypertension improve outcome following acute traumatic spinal cord injury? Emergency Medicine Journal. 2018;35(4):270-2. doi: 10.1136/emermed-2018-207608.2.
1228	Embase	Beynon C, Olivares A, Gumbinger C, Younsi A, Zweckberger K, Unterberg AW. Management of Spinal Emergencies in Patients on Direct Oral Anticoagulants. World Neurosurgery. 2019;131:e570-e8. doi: 10.1016/j.wneu.2019.07.234.
1229	Embase	Bhowmik D, Song X, Intorcia M, Gray S, Shi N. Examination of burden of skeletal-related events in patients naive to denosumab and intravenous bisphosphonate therapy in bone metastases from solid tumors population. Current Medical Research and Opinion. 2019;35(3):513-23. doi: 10.1080/03007995.2018.1532884.
1230	Embase	Biering-Sørensen F, Biering-Sørensen T, Liu N, Malmqvist L, Wecht JM, Krassioukov A. Alterations in cardiac autonomic control in spinal cord injury. Autonomic Neuroscience: Basic and Clinical. 2018;209:4-18. doi: 10.1016/j.autneu.2017.02.004.
1231	Embase	Biffl WL. Evidence-based medicine in trauma/acute care surgery- what does that look like? American Journal of Surgery. 2019;217(6):1000-5. doi: 10.1016/j.amjsurg.2018.09.017.
1232	Embase	Bilman V, Massière B, Vescovi A, Leal D, Vivas P, Demier B, et al. The impact of technology on treatment of iatrogenic cervicothoracic vascular traumas: A study of two cases three decades apart and a review of the literature. Jornal Vascular Brasileiro. 2018;17(4):322-7. doi: 10.1590/1677-5449.005618.
1233	Embase	Bissolotti L, Nicoli F, Picozzi M. Domestic use of the exoskeleton for gait training in patients with Spinal Cord Injuries: Ethical Dilemmas in clinical practice. Frontiers in Neuroscience. 2018;12(FEB). doi: 10.3389/fnins.2018.00078.
1234	Embase	Blaney H, Agarwal T, Romero R. An unexpected imitator: HLH presenting as CNS infarction. Neurology. 2018;90(15).
1235	Embase	Bohl MA, Mooney MA, Catapano JS, Almefty KK, Turner JD, Chang SW, et al. Pedicled Vascularized Bone Grafts for Posterior Lumbosacral Fusion: A Cadaveric Feasibility Study and Case Report. Spine Deformity. 2018;6(5):498-506. doi: 10.1016/j.jspd.2018.02.006.
1236	Embase	Bösch F, Angele MK, Chaudry IH. Gender differences in trauma, shock and sepsis. Military Medical Research. 2018;5(1). doi: 10.1186/s40779-018-0182-5.
1237	Embase	Brantley CW, Piper L. Improper car seat use leading to spinal cord injury, neurogenic shock, and death. Pediatrics. 2019;144(2). doi: 10.1542/peds.144.2-MeetingAbstract.381.
1238	Embase	Bresnahan JJ, Farkas GJ, Clasey JL, Yates JW, Gater DR. Arm crank ergometry improves cardiovascular disease risk factors and community mobility independent of body composition in high motor complete spinal cord injury. Journal of Spinal Cord Medicine. 2019;42(3):272-80. doi: 10.1080/10790268.2017.1412562.
1239	Embase	Buker DB, Oyarce CC, Plaza RS. Effects of spinal cord injury in heart rate variability after acute and chronic exercise: A systematic review. Topics in Spinal Cord Injury Rehabilitation. 2018;24(2):167-76. doi: 10.1310/sci17-00028.
1240	Embase	Burjorjee JE, Rooney R, Jaeger M. Epidural Hematoma Following Cessation of a Direct Oral Anticoagulant: A Case Report. Regional Anesthesia and Pain Medicine. 2018;43(3):313-6. doi: 10.1097/AAP.0000000000000738.
1241	Embase	Burrows L. Successful management of benign paroxysmal positional vertigo (BPPV) in a patient who was ventilated with a C3 complete spinal injury on a regional spinal unit intensive care. BMJ Case Reports. 2018;2018. doi: 10.1136/bcr-2017-223351.
1242	Embase	Buzzell A, Chamberlain JD, Gmünder HP, Hug K, Jordan X, Schubert M, et al. Survival after non-traumatic spinal cord injury: evidence from a population-based rehabilitation cohort in Switzerland. Spinal Cord. 2019;57(4):267-75. doi: 10.1038/s41393-018-0212-x.
1243	Embase	Cabahug P, Dean J. Spinal cord manifestations in patients with undiagnosed joint hypermobility syndrome. Journal of Spinal Cord Medicine. 2018;41(5):596. doi: 10.1080/10790268.2018.1498265.
1244	Embase	Cao Y, DiPiro N, Krause JS. Health factors and spinal cord injury: a prospective study of risk of cause-specific mortality. Spinal Cord. 2019;57(7):594-602. doi: 10.1038/s41393-019-0264-6.
1245	Embase	Cao Y, Jarnecke M, Krause JS. Health-related behaviors and multiple chronic health conditions among persons with traumatic spinal cord injury. Spinal Cord. 2019;57(5):367-71. doi: 10.1038/s41393-018-0227-3.
1246	Embase	Cao Y, Li C, Krause JS. The association between chronic health conditions and secondary health conditions after traumatic spinal cord injury. Journal of Spinal Cord Medicine. 2019;42(5):715. doi: 10.1080/10790268.2019.1644869.
1247	Embase	Carpentier VT, Salga M, Meunier P, Deversnay L, Genêt F, Paquereau J. Neurogenic heterotopic ossification in post intensive care rehabilitation unit: A matter of degree? Journal of Bone and Mineral Research. 2019;34:170.
1248	Embase	Cefarelli M, Murana G, Surace GG, Castrovinci S, Jafrancesco G, Kelder JC, et al. Elective Aortic Arch Repair: Factors Influencing Neurologic Outcome in 791 Patients. Annals of Thoracic Surgery. 2017;104(6):2016-23. doi: 10.1016/j.athoracsur.2017.05.009.
1249	Embase	Cervinka T, Giangregorio L, Sievanen H, Cheung AM, Craven BC. Peripheral Quantitative Computed Tomography: Review of Evidence and Recommendations for Image Acquisition, Analysis, and Reporting, Among Individuals With Neurological Impairment. Journal of Clinical Densitometry. 2018;21(4):563-82. doi: 10.1016/j.jocd.2018.07.003.
1250	Embase	Chakos A, Jbara D, Yan T, Tian D. Long-Term Survival and Related Outcomes for Hybrid Versus Traditional Arch Repair: A Meta-Analysis. Heart Lung and Circulation. 2019;28:S84-S5. doi: 10.1016/j.hlc.2019.02.057.
1251	Embase	Chakrabarty J, Varghese R. Cardiovascular complications of spinal cord injury. Biomedicine (India). 2018;38(3):283-9.
1252	Embase	Chamberlain JD, Buzzell A, Gmünder HP, Hug K, Jordan X, Moser A, et al. Comparison of All-Cause and Cause-Specific Mortality of Persons with Traumatic Spinal Cord Injuries to the General Swiss Population: Results from a National Cohort Study. Neuroepidemiology. 2019;52(3-4):205-13. doi: 10.1159/000496976.
1253	Embase	Chin AL, Fujimoto D, Kumar KA, Tupper L, Mansour S, Chang SD, et al. Long-Term Update of Stereotactic Radiosurgery for Benign Spinal Tumors. Clinical Neurosurgery. 2019;85(5):708-16. doi: 10.1093/neuros/nyy442.
1254	Embase	Cho JW, Jang JS, Kwon OC. Mid-term results of the seal thoracic stent graft in aortopathy. Innovations Technology and Techniques in Cardiothoracic and Vascular Surgery. 2019;14(2):164S.
1255	Embase	Choong AMTL, Wee IJY, Almond M, Muratani M, Kovari F, Russai R, et al. A Systematic Review of the Use of Biochemical Markers in the Assessment of Spinal Cord Ischemia in Thoracoabdominal Aortic Aneurysm Repair. Vascular and Endovascular Surgery. 2019;53(3):230-41. doi: 10.1177/1538574418814612.
1256	Embase	Chopra AS, Miyatani M, Craven BC. Cardiovascular disease risk in individuals with chronic spinal cord injury: Prevalence of untreated risk factors and poor adherence to treatment guidelines. Journal of Spinal Cord Medicine. 2018;41(1):2-9. doi: 10.1080/10790268.2016.1140390.
1257	Embase	Chou RC, Taylor JA, Solinsky R. Effects of hybrid-FES rowing on neurologic improvement in subacute spinal cord injury. PM and R. 2019;11:S184. doi: 10.1002/pmrj.12271.
1258	Embase	Chuang CH, Chen CH, Bai CH, Chen PC, Wu SC, Liu CH. Risk factors associated with newly psychiatric disorder in spinal cord injury: A retrospective cohort study. Journal of clinical nursing. 2018;27(5-6):e1038-e47. doi: 10.1111/jocn.14139.
1259	Embase	Chun A, Lazaro A, Jones D, Escalon M. Posterior reversible encephalopathy syndrome from autonomic dysreflexia in acute tetraplegia. Journal of Spinal Cord Medicine. 2018;41(5):591-2. doi: 10.1080/10790268.2018.1498265.
1260	Embase	Cirnigliaro CM, Knezevic S, Specht A, Lombard AT, Spungen AM, Bauman WA, et al. Decreased total and central adiposity after 100 exoskeletal-assisted walking sessions in persons with chronic spinal cord injury. Journal of Clinical Densitometry. 2018;21(4):1. doi: 10.1016/j.jocd.2018.05.013.
1261	Embase	Clark K, Hart JE, Goldstein RL, Teylan M, Lazzari AA, Gagnon DR, et al. Plasma vitamin D level as a risk factor for chest illness in chronic spinal cord injury: A longitudinal study. American Journal of Respiratory and Critical Care Medicine. 2018;197(MeetingAbstracts).
1262	Embase	Clements ND, Vydra D, Nagpal A, Akuthota V, Kennedy DJ, McCormick Z, et al. Serious complications associated with interventional spine procedures: A survey study. Pain Medicine (United States). 2019;20(9):1862-3. doi: 10.1093/pm/pnz188.
1263	Embase	Cohen SP, Bhatia A, Buvanendran A, Schwenk ES, Wasan AD, Hurley RW, et al. Consensus Guidelines on the Use of Intravenous Ketamine Infusions for Chronic Pain From the American Society of Regional Anesthesia and Pain Medicine, the American Academy of Pain Medicine, and the American Society of Anesthesiologists. Regional Anesthesia and Pain Medicine. 2018;43(5):521-46. doi: 10.1097/AAP.000000000000…
1264	Embase	Coombs GB, Barak OF, Phillips AA, Mijacika T, Sarafis ZK, Lee AHX, et al. Acute heat stress reduces biomarkers of endothelial activation but not macroor microvascular dysfunction in cervical spinal cord injury. American Journal of Physiology - Heart and Circulatory Physiology. 2019;316(3):H722-H33. doi: 10.1152/ajpheart.00693.2018.
1265	Embase	Coombs GB, Vucina D, Caldwell HG, Barak OF, Mijacika T, Lee AHX, et al. Cerebrovascular function is preserved during mild hyperthermia in cervical spinal cord injury. Spinal Cord. 2019;57(11):979-84. doi: 10.1038/s41393-019-0321-1.
1266	Embase	Cooreman H, De Mulder PA. Cauda equina syndromewith persistent neurological deficitafter caesarean section with combined spinal epidural anesthesia: ACASE report. Regional Anesthesia and Pain Medicine. 2018;43(7):e91.
1267	Embase	Craig A, Rodrigues D, Tran Y, Guest R, Middleton J. Daytime sleepiness and its relationships to fatigue and autonomic dysfunction in adults with spinal cord injury. Journal of Psychosomatic Research. 2018;112:90-8. doi: 10.1016/j.jpsychores.2018.07.007.
1268	Embase	Crane DA, Doody DR, Schiff MA, Mueller BA. Pregnancy Outcomes in Women with Spinal Cord Injuries: A Population-Based Study. PM and R. 2019;11(8):795-806. doi: 10.1002/pmrj.12122.
1269	Embase	Cumberbatch MGK, Jubber I, Black PC, Esperto F, Figueroa JD, Kamat AM, et al. Epidemiology of Bladder Cancer: A Systematic Review and Contemporary Update of Risk Factors in 2018. European Urology. 2018;74(6):784-95. doi: 10.1016/j.eururo.2018.09.001.
1270	Embase	Dalamagkas K, Wenzel L. Raising awareness for autonomic dysreflexia in the general medical practice. Journal of Spinal Cord Medicine. 2018;41(5):593. doi: 10.1080/10790268.2018.1498265.
1271	Embase	Dasgupta S, Gomez JJ, Singh I, Khan M. S-Nitrosylation in regulation of inflammation and cell damage. Current Drug Targets. 2018;19(15):1831-8. doi: 10.2174/1389450119666180213094747.
1272	Embase	Daunoraviciene K, Adomaviciene A, Svirskis D, Griškevicius J, Juocevicius A. Necessity of early-stage verticalization in patients with brain and spinal cord injuries: Preliminary study. Technology and Health Care. 2018;26(S2):S613-S23. doi: 10.3233/THC-182508.
1273	Embase	Dave C, Khalaf A, Trock B, Burnett A. Neurogenic bladder is an independent risk factor for complications associated with inflatable penile prosthesis placement. Journal of Urology. 2019;201(4):e369. doi: 10.1097/01.JU.0000555700.77145.88.
1274	Embase	Dave C, Khalaf A, Trock B, Burnett A. Neurogenic bladder is an independent risk factor for complications associated with inflatable penile prosthesis placement. European Urology, Supplements. 2019;18(1):e463. doi: 10.1016/S1569-9056(19)30345-8.
1275	Embase	de Almeida RL, Gonzaga BPM, Beraldo PSS, Amado VM. Case report – Gluteal hematoma in two spinal cord patients on enoxaparin for venous thromboembolism prophylaxis: evidence needed for a wiser choice. Spinal Cord Series and Cases. 2019;5(1). doi: 10.1038/s41394-019-0180-1.
1276	Embase	de Almeida RL, Rodrigues CC, Melo e Silva CA, Beraldo PSS, Amado VM. Comparison of two pharmacological prophylaxis strategies for venous thromboembolism in spinal cord injury patients: a retrospective study. Spinal Cord. 2019;57(10):890-6. doi: 10.1038/s41393-019-0293-1.
1277	Embase	De Boos J. Review article: Non-fatal strangulation: Hidden injuries, hidden risks. EMA - Emergency Medicine Australasia. 2019;31(3):302-8. doi: 10.1111/1742-6723.13243.
1278	Embase	De la Garza Ramos R, Nakhla J, Echt M, Gelfand Y, Altschul DJ, Cho W, et al. Use of Bone Morphogenetic Protein-2 in Vertebral Column Tumor Surgery: A National Investigation. World Neurosurgery. 2018;117:e17-e21. doi: 10.1016/j.wneu.2018.04.190.
1279	Embase	Derman PB, Lampe LP, Pan TJ, Salzmann SN, Kueper J, Girardi FP, et al. Postoperative emergency department utilization and hospital readmission after cervical spine arthrodesis. Spine. 2018;43(15):1031-7. doi: 10.1097/BRS.0000000000002518.
1280	Embase	Di Marco L, Murana G, Leone A, Alfonsi J, Mariani C, Cefarelli M, et al. Hybrid repair of thoracoabdominal aneurysm: An alternative strategy for preventing major complications in high risk patients. International Journal of Cardiology. 2018;271:31-5. doi: 10.1016/j.ijcard.2018.04.130.
1281	Embase	Diao Y, Sun Y, Wang S, Zhang F, Pan S, Liu Z. Delayed epidural pseudoaneurysm following cervical laminectomy and instrumentation in a patient with canal stenosis secondary to skeletal fluorosis. Medicine (United States). 2018;97(8). doi: 10.1097/MD.0000000000009883.
1282	Embase	DiPiro ND, Cao Y, Krause JS. A prospective study of health behaviors and risk of all-cause and cause-specific mortality after spinal cord injury. Spinal Cord. 2019;57(11):933-41. doi: 10.1038/s41393-019-0298-9.
1283	Embase	Divi SN, Schroeder GD, Mangan JJ, Tadley M, Ramey WL, Badhiwala JH, et al. Management of Acute Traumatic Central Cord Syndrome: A Narrative Review. Global Spine Journal. 2019;9(1_suppl):89S-97S. doi: 10.1177/2192568219830943.
1284	Embase	DiVita MA, Granger CV, Goldstein R, Niewczyk PM, Freudenheim JL. Mandated Quality of Care Metrics for Medicare Patients: Examining New or Worsened Pressure Ulcers and Rehabilitation Outcomes in United States Inpatient Rehabilitation Facilities. Archives of Physical Medicine and Rehabilitation. 2018;99(8):1514-24.e1. doi: 10.1016/j.apmr.2018.03.007.
1285	Embase	Dolbow DR, Credeur DP. Effects of resistance-guided high intensity interval functional electrical stimulation cycling on an individual with paraplegia: A case report. Journal of Spinal Cord Medicine. 2018;41(2):248-52. doi: 10.1080/10790268.2017.1367358.
1286	Embase	Donkers SJ, Chan K, Milosavljevic S, Pakosh M, Musselman KE. Informing the training of health care professionals to implement behavior change strategies for physical activity promotion in neurorehabilitation: A systematic review. Translational Behavioral Medicine. 2018;10(1):310-23. doi: 10.1093/tbm/iby118.
1287	Embase	Dornbos DL, Shah V, Shaikhouni A, Priddy B, Schunemann V, Nimjee SM, et al. A novel neurosurgical deep venous thrombosis prediction model. Clinical Neurosurgery. 2018;65:110. doi: 10.1093/neuros/nyy303.184.
1288	Embase	Dorton MC, De Groot S, Post M, Claydon VE. Determining sex-specific waist circumference cut-off values for cardiovascular disease risk in individuals with spinal cord injury. Clinical Autonomic Research. 2018;28(5):476. doi: 10.1007/s10286-018-0565-4.
1289	Embase	Dorton MC, De Groot S, Post M, Cragg JJ, Kramer JK, Claydon VE. Relationships between cardiovascular disease, autonomic function, neuropathic pain, and depression following spinal cord injury. Clinical Autonomic Research. 2019;29(5):516. doi: 10.1007/s10286-019-00631-x.
1290	Embase	Doyle C, Cristofaro V, Sullivan MP, Adam RM. Inosine - A Multifunctional Treatment for Complications of Neurologic Injury. Cellular Physiology and Biochemistry. 2018;49(6):2293-303. doi: 10.1159/000493831.
1291	Embase	Duggan EW, Vadlamudi R, Spektor B, Sharifpour M. Abdominal Surgery with Bilateral Rectus Sheath Block: A Case Report. A and A Practice. 2019;13(7):278-80. doi: 10.1213/XAA.0000000000001055.
1292	Embase	Duvall JR, Mathew PG, Robertson CE. Headache Attributed to Autonomic Dysreflexia: Clinical Presentation, Pathophysiology, and Treatment. Current Pain and Headache Reports. 2019;23(11). doi: 10.1007/s11916-019-0818-5.
1293	Embase	Eichinger S, Eischer L, Sinkovec H, Wittgruber G, Traby L, Kammer M, et al. Risk of venous thromboembolism during rehabilitation of patients with spinal cord injury. PLoS ONE. 2018;13(3). doi: 10.1371/journal.pone.0193735.
1294	Embase	Eirini K, Olympia K, Paraskevi-Christina P, Marianna F. The psychosocial impact of exoskeleton training on spinal cord injury patients in a rehabilitation setting. Journal of Musculoskeletal Neuronal Interactions. 2019;19(4):549.
1295	Embase	Eisa A, Sapare S, Venkatesan M, Quraishi N. Predictors of in-hospital mortality in patients with cervical spinal cord injury: A systematic review of current literature. Global Spine Journal. 2018;8(1):352S-3S. doi: 10.1177/2192568218771072.
1296	Embase	Eldahan KC, Rabchevsky AG. Autonomic dysreflexia after spinal cord injury: Systemic pathophysiology and methods of management. Autonomic Neuroscience: Basic and Clinical. 2018;209:59-70. doi: 10.1016/j.autneu.2017.05.002.
1297	Embase	Eldeiry M, Kohtz P, Halpern A, Cleveland JC, Fullerton D, Reece TB, et al. Augmentation of spinal cord pre-collateralization to prevent paraplegia after aortic surgery. Circulation. 2018;138.
1298	Embase	Elsamadicy AA, Koo AB, Kundishora AJ, Chouairi F, Lee M, Hengartner AC, et al. Impact of patient and hospital-level risk factors on extended length of stay following spinal fusion for adolescent idiopathic scoliosis. Journal of Neurosurgery: Pediatrics. 2019;24(4):469-75. doi: 10.3171/2019.5.PEDS19161.
1299	Embase	Elwy R, Pinckard-Dover H, McCarthy R, Cai R. Circumferential dural reconstruction after excision of recurrent intradural extra medullary spinal meningioma. Interdisciplinary Neurosurgery: Advanced Techniques and Case Management. 2019;15:22-6. doi: 10.1016/j.inat.2018.09.004.
1300	Embase	Enriquez-Marulanda A, Alturki AY, Kicielinski K, Thomas AJ, Ogilvy CS. C5-C6 Cervical Spinal Cord Cavernous Malformation Microsurgical Resection: 2-Dimensional Operative Video. Operative Neurosurgery. 2019;16(1):E7. doi: 10.1093/ONS/OPY066.
1301	Embase	Epstein N. Cerebrospinal fluid drains reduce risk of spinal cord injury for thoracic/thoracoabdominal aneurysm surgery: A review. Surgical Neurology International. 2018;9(1). doi: 10.4103/sni.sni_433_17.
1302	Embase	Epstein NE. When and if to stop low‑dose aspirin before spine surgery? Surgical Neurology International. 2018;9(1). doi: 10.4103/SNI.SNI_196_18.
1303	Embase	Escalona MJ, Brosseau R, Vermette M, Comtois AS, Duclos C, Aubertin-Leheudre M, et al. Cardiorespiratory demand and rate of perceived exertion during overground walking with a robotic exoskeleton in long-term manual wheelchair users with chronic spinal cord injury: A cross-sectional study. Annals of Physical and Rehabilitation Medicine. 2018;61(4):215-23. doi: 10.1016/j.rehab.2017.12.008.
1304	Embase	Fan T, Mullaguri N, Newey C. Cardiac arrest due to autonomic dysfunction in a patient with primary spinal cord glioblastoma. Neurology. 2019;92(15).
1305	Embase	Fang X, Song H, Li Y. Percutaneous vertebroplasty or kyphoplasty for osteoporotic vertebral compression fractures: A comparison among different elderly age groups. International Journal of Clinical and Experimental Medicine. 2018;11(6):5707-14.
1306	Embase	Farag J, Reebye R, Ganzert C, Mills P. Casting as an adjunct to botulinum neurotoxin injection for limb spasticity in adults: A systematic review. Toxicon. 2018;156:S31-S2. doi: 10.1016/j.toxicon.2018.11.077.
1307	Embase	Farkas G, Berg A, Castillo C, Gater D. Incidence of metabolic syndrome in spinal cord injury. Journal of Spinal Cord Medicine. 2018;41(5):611-2. doi: 10.1080/10790268.2018.1498262.
1308	Embase	Farkas GJ, Gorgey AS, Dolbow DR, Berg AS, Gater DR. The influence of level of spinal cord injury on adipose tissue and its relationship to inflammatory adipokines and cardiometabolic profiles. Journal of Spinal Cord Medicine. 2018;41(4):407-15. doi: 10.1080/10790268.2017.1357918.
1309	Embase	Farkas GJ, Gorgey AS, Dolbow DR, Berg AS, Gater DR. Sex dimorphism in the distribution of adipose tissue and its influence on proinflammatory adipokines and cardiometabolic profiles in motor complete spinal cord injury. Journal of Spinal Cord Medicine. 2019;42(4):430-6. doi: 10.1080/10790268.2018.1436125.
1310	Embase	Feigin VL, Nichols E, Alam T, Bannick MS, Beghi E, Blake N, et al. Global, regional, and national burden of neurological disorders, 1990–2016: a systematic analysis for the Global Burden of Disease Study 2016. The Lancet Neurology. 2019;18(5):459-80. doi: 10.1016/S1474-4422(18)30499-X.
1311	Embase	Ferreira LM, Ferrer M, La Mura R. Staging Procedures, Cerebrospinal Fluid Drainage, Selective Neuromonitoring, and Use of Conduits During Complex Endovascular Aortic Repair in Patients With High Risk of Spinal Cord Injury. Journal of Vascular Surgery. 2019;70(5):e149. doi: 10.1016/j.jvs.2019.08.098.
1312	Embase	Fisahn C, Cambier Z, Kobata K, Schmidt C, Yilmaz E, Lim P, et al. Functional rehabilitation using the hybrid assistive limb exoskeleton: A first experience in the united states. Global Spine Journal. 2018;8(1):145S-6S. doi: 10.1177/2192568218771030.
1313	Embase	Fizazi K, Tran N, Fein L, Matsubara N, Rodriguez-Antolin A, Alekseev BY, et al. Abiraterone acetate plus prednisone in patients with newly diagnosed high-risk metastatic castration-sensitive prostate cancer (LATITUDE): final overall survival analysis of a randomised, double-blind, phase 3 trial. The Lancet Oncology. 2019;20(5):686-700. doi: 10.1016/S1470-2045(19)30082-8.
1314	Embase	Fleerakkers J, Schepens M. How should we manage type B aortic dissections? General Thoracic and Cardiovascular Surgery. 2019;67(1):154-60. doi: 10.1007/s11748-017-0818-5.
1315	Embase	Flevas DA, Megaloikonomos PD, Dimopoulos L, Mitsiokapa E, Koulouvaris P, Mavrogenis AF. Thromboembolism prophylaxis in orthopaedics: An update. EFORT Open Reviews. 2018;3(4):136-48. doi: 10.1302/2058-5241.3.170018.
1316	Embase	Foster K, Deutsch A. Profiles of Inpatient Rehabilitation Facilities Based on Patient Conditions. Archives of Physical Medicine and Rehabilitation. 2019;100(10):e110. doi: 10.1016/j.apmr.2019.08.324.
1317	Embase	Gaber T, Ringrose H. Autonomic dysreflexia in syringomyelia secondary to chiari malformation. Progress in Neurology and Psychiatry. 2018;22(1):19-20. doi: 10.1002/pnp.490.
1318	Embase	Gagnon DH, Escalona MJ, Vermette M, Carvalho LP, Karelis AD, Duclos C, et al. Locomotor training using an overground robotic exoskeleton in long-term manual wheelchair users with a chronic spinal cord injury living in the community: Lessons learned from a feasibility study in terms of recruitment, attendance, learnability, performance and safety. Journal of NeuroEngineering and Rehabilitation. 20…
1319	Embase	Garcia CM, Cunningham SJ. Role of clinical suspicion in pediatric blunt trauma patients with severe mechanisms of injury. American Journal of Emergency Medicine. 2018;36(1):105-9. doi: 10.1016/j.ajem.2017.07.042.
1320	Embase	Gater DR, Farkas GJ, Berg AS, Castillo C. Prevalence of metabolic syndrome in veterans with spinal cord injury. Journal of Spinal Cord Medicine. 2019;42(1):86-93. doi: 10.1080/10790268.2017.1423266.
1321	Embase	Ge L, Arul K, Ikpeze T, Baldwin A, Nickels JL, Mesfin A. Traumatic and Nontraumatic Spinal Cord Injuries. World Neurosurgery. 2018;111:e142-e8. doi: 10.1016/j.wneu.2017.12.008.
1322	Embase	Georgia TP. The burden of primary care and its impact in healthcare quality of life of individuals with spinal cord injury. Journal of Musculoskeletal Neuronal Interactions. 2019;19(4):535-6.
1323	Embase	Ghajarzadeh M, Saberi H. Association between depression and chronic complications in clients with traumatic spinal cord injury. Acta Medica Iranica. 2018;56(11):704-9.
1324	Embase	Ghoneim A, Bouhout I, Hage A, El-Hamamsy I, Boodhwani M, Bozinovski J, et al. CONTEMPORARY OUTCOMES OF AORTIC ARCH REPAIR WITH HYPOTHERMIC CIRCULATORY ARREST: THE IMPACT OF URGENCY STATUS EVIDENCE FROM THE CANADIAN THORACIC AORTIC COLLABORATIVE. Canadian Journal of Cardiology. 2019;35(10):S182. doi: 10.1016/j.cjca.2019.07.594.
1325	Embase	Girardi LN, Leonard JR, Lau C, Ohmes LB, Gambardella I, Iannacone EM, et al. Gender-related outcomes after open repair of descending thoracic and thoracoabdominal aortic aneurysms. Journal of Vascular Surgery. 2019;69(4):1028-35.e1. doi: 10.1016/j.jvs.2018.06.213.
1326	Embase	Giussani C, Guida L, Canonico F, Sganzerla EP. Cerebral and occipito-atlanto-axial involvement in mucopolysaccharidosis patients: Clinical, radiological, and neurosurgical features. Italian Journal of Pediatrics. 2018;44. doi: 10.1186/s13052-018-0558-x.
1327	Embase	Goebel N, Nagib R, Salehi-Gilani S, Ahad S, Albert M, Ursulescu A, et al. One-stage hybrid aortic repair using the frozen elephant trunk in acute DeBakey type I aortic dissection. Journal of Thoracic Disease. 2018;10(7):4195-203. doi: 10.21037/jtd.2018.06.148.
1328	Embase	Goh MY, Millard MS, Wong ECK, Berlowitz DJ, Graco M, Schembri RM, et al. Comparison of diurnal blood pressure and urine production between people with and without chronic spinal cord injury. Spinal Cord. 2018;56(9):847-55. doi: 10.1038/s41393-018-0081-3.
1329	Embase	Golemi I, Salazar Adum JP, Tafur A, Caprini J. Venous thromboembolism prophylaxis using the Caprini score. Disease-a-Month. 2019;65(8):249-98. doi: 10.1016/j.disamonth.2018.12.005.
1330	Embase	González-Vargas P, Thenier-Villa JL, Serantes Combo A, González García J, Azevedo González E, Díaz Molina J, et al. Dorsal meningioma and subdural hematoma in a patient without risk factors for anticoagulation. Description of a very atypical case and review of the literature. Interdisciplinary Neurosurgery: Advanced Techniques and Case Management. 2018;14:142-6. doi: 10.1016/j.inat.2018.08.001.
1331	Embase	Gorgey AS, Farkas GJ, Dolbow DR, Khalil RE, Gater DR. Gender Dimorphism in Central Adiposity May Explain Metabolic Dysfunction After Spinal Cord Injury. PM and R. 2018;10(4):338-48. doi: 10.1016/j.pmrj.2017.08.436.
1332	Embase	Gorgey AS, Khalil RE, Lester RM, Dudley GA, Gater DR. Paradigms of Lower Extremity Electrical Stimulation Training After Spinal Cord Injury. Journal of visualized experiments : JoVE. 2018;(132). doi: 10.3791/57000.
1333	Embase	Green DB, Palumbo MC, Lau C. Imaging of thoracoabdominal aortic aneurysms. Journal of Thoracic Imaging. 2018;33(6):358-65. doi: 10.1097/RTI.0000000000000341.
1334	Embase	Guilcher SJT, Hogan ME, Calzavara A, Hitzig SL, Patel T, Packer T, et al. Prescription drug claims following a traumatic spinal cord injury for older adults: a retrospective population-based study in Ontario, Canada. Spinal Cord. 2018;56(11):1059-68. doi: 10.1038/s41393-018-0174-z.
1335	Embase	Gurley KL, Grossman SA, Janes M, Yu-Moe CW, Song E, Tibbles CD, et al. Comparison of Emergency Medicine Malpractice Cases Involving Residents to Nonresident Cases. Academic Emergency Medicine. 2018;25(9):980-6. doi: 10.1111/acem.13430.
1336	Embase	Guzman D, Sabharwal S, Zhao C, Sabharwal S. Venous thromboembolism among pediatric orthopedic trauma patients: A database analysis. Journal of Pediatric Orthopaedics Part B. 2018;27(2):93-8. doi: 10.1097/BPB.0000000000000424.
1337	Embase	Haldrup M, Dyrskog S, Kasch H, Kirkegaard H, Rasmussen MM. Acute phase mean arterial blood pressure correlates to long-term traumatic spinal cord injury severity. European Spine Journal. 2019;28:2841. doi: 10.1007/s00586-019-06103-0.
1338	Embase	Hamilton SN, Arshad O, Kwok J, Tran E, Fuchsia Howard A, Serrano I, et al. Documentation and incidence of late effects and screening recommendations for adolescent and young adult head and neck cancer survivors treated with radiotherapy. Supportive Care in Cancer. 2019;27(7):2609-16. doi: 10.1007/s00520-018-4559-5.
1339	Embase	Harada R, Mitsuzawa S, Nakamura T, Watanabe G, Kawasaki E, Tsukita K, et al. Spinal cord infarction: Clinical and imaging patterns, pathogenesis, and outcomes in 27 patients. European Journal of Neurology. 2018;25:121.
1340	Embase	Hargrove KL, Barthol CA, Allen S, Franco-Martinez C. Surveillance Ultrasound in the Neuro Intensive Care Unit: Time to Deep Vein Thrombosis Diagnosis. Neurocritical Care. 2019;30(3):645-51. doi: 10.1007/s12028-018-0652-3.
1341	Embase	Harris IA, Traeger A, Stanford R, Maher CG, Buchbinder R. Lumbar spine fusion: what is the evidence? Internal Medicine Journal. 2018;48(12):1430-4. doi: 10.1111/imj.14120.
1342	Embase	Heemskerk JL, Kruyt MC, Colo D, Castelein RM, Kempen DHR. Prevalence and risk factors for neural axis anomalies in idiopathic scoliosis: a systematic review. Spine Journal. 2018;18(7):1261-71. doi: 10.1016/j.spinee.2018.02.013.
1343	Embase	Hemerly TS, Bellucci CHS, Bessa J, Barbosa JABA, Reis STD, Camargo GM, et al. Expression of hypoxia and fibrosis related genes in patients with neurogenic lower urinary tract dysfunction undergoing bladder augmentation. Neurourology and Urodynamics. 2018;37:S168-S9.
1344	Embase	Hendrick S, Sankary K, Lam NY. Peripartum management of patient with paraplegia and intrathecal baclofen pump. Journal of Spinal Cord Medicine. 2019;42(5):753. doi: 10.1080/10790268.2019.1644872.
1345	Embase	Herman P, Bloom O. Altered leukocyte gene expression after traumatic spinal cord injury: Clinical implications. Neural Regeneration Research. 2018;13(9):1524-9. doi: 10.4103/1673-5374.237112.
1346	Embase	Hillson R. The spine in diabetes. Practical Diabetes. 2018;35(1):5-6. doi: 10.1002/pdi.2149.
1347	Embase	Hon B, Kirshblum S. Routine duplex screening in rehabilitation after acute spinal cord injury. Journal of Spinal Cord Medicine. 2018;41(5):620-1. doi: 10.1080/10790268.2018.1498262.
1348	Embase	Hoskin JD, Miyatani M, Craven BC. Quality reporting of carotid intima-media thickness methodology; Current state of the science in the field of spinal cord injury. Journal of Spinal Cord Medicine. 2018;41(4):479-89. doi: 10.1080/10790268.2017.1301622.
1349	Embase	Hu TY, Peeters SM, Nagasawa DT, Kamdar NV, Brook RP, Sun J, et al. Cangrelor Bridging within 6 Months of a Drug-Eluting Stent in a Patient for Emergency Cervical Spine Surgery: A Case Report. A and A Practice. 2019;13(2):69-73. doi: 10.1213/XAA.0000000000000994.
1350	Embase	Hua L, Zhu H, Deng J, Tian M, Jiang X, Tang H, et al. Clinical and prognostic features of spinal meningioma: a thorough analysis from a single neurosurgical center. Journal of Neuro-Oncology. 2018;140(3):639-47. doi: 10.1007/s11060-018-2993-3.
1351	Embase	Huang V, Sharma R, Power KW, Herbold JA. Factors related to transfer to acute care hospital during admission to free-standing inpatient rehabilitation facility (IRF). PM and R. 2018;10(9):S16-S7.
1352	Embase	Inskip JA, Lucci VEM, McGrath MS, Willms R, Claydon VE. A Community Perspective on Bowel Management and Quality of Life after Spinal Cord Injury: The Influence of Autonomic Dysreflexia. Journal of Neurotrauma. 2018;35(9):1091-105. doi: 10.1089/neu.2017.5343.
1353	Embase	Ishida W, Ramhmdani S, Casaos J, Perdomo-Pantoja A, Elder BD, Theodore N, et al. Safety profile of lumbosacropelvic fixation in patients aged 60 years or older: Comparison between s2-alar-iliac screws and conventional iliac screws. Clinical Spine Surgery. 2019;32(4):E200-E5. doi: 10.1097/BSD.0000000000000806.
1354	Embase	Iyer P, Beck E, Walton K. Exploring food and nutrition knowledge, attitudes and behaviours of spinal inpatients in specialist rehabilitation. Neurorehabilitation and Neural Repair. 2018;32(4-5):522-3. doi: 10.1177/1545968318765498.
1355	Embase	Jacene H, Gomella L, Yu EY, Rohren EM. Hematologic Toxicity From Radium-223 Therapy for Bone Metastases in Castration-Resistant Prostate Cancer: Risk Factors and Practical Considerations. Clinical Genitourinary Cancer. 2018;16(4):e919-e26. doi: 10.1016/j.clgc.2018.03.007.
1356	Embase	Jahn K. Robotic technology in the rehabilitation of gait after a stroke and spinal cord injury. European Journal of Neurology. 2018;25:641.
1357	Embase	Jensen M, Brown R, Trueman D, Rodman K, Dhindsa H. Incomplete Spinal Cord Injury With Concurrent Hypertrophic Obstructive Cardiomyopathy. Air Medical Journal. 2019;38(3):231-4. doi: 10.1016/j.amj.2019.03.002.
1358	Embase	Jia Z, Anandh Babu PV, Chen W, Sun X. Natural Products Targeting on Oxidative Stress and Inflammation: Mechanisms, Therapies, and Safety Assessment. Oxidative Medicine and Cellular Longevity. 2018;2018. doi: 10.1155/2018/6576093.
1359	Embase	Jin Y, Turley AE, Kennedy RC, Boss AP, Liu S, Lujan HL, et al. Major discoveries on Spinal Cord Injury-induced immune response. FASEB Journal. 2019;33(SUPPL 1):836.10. doi: 10.1096/fasebj.2019.33.1_supplement.836.10.
1360	Embase	Johnson E, Nguyen J, Oyler D, Tyagi S. IP079. Opioid Requirements in Postoperative Analgesic Control in Endovascular Thoracic and Thoracoabdominal Aneurysm Repair. Journal of Vascular Surgery. 2019;69(6):e132-e3. doi: 10.1016/j.jvs.2019.04.163.
1361	Embase	Jones LM, Chu QD, Samra N, Hu B, Zhang WW, Tan TW. Evaluating the Utilization of Prophylactic Inferior Vena Cava Filters in Trauma Patients. Annals of Vascular Surgery. 2018;46:36-42. doi: 10.1016/j.avsg.2017.08.018.
1362	Embase	Jörgensen S, Hill M, Lexell J. Cardiovascular Risk Factors Among Older Adults With Long-Term Spinal Cord Injury. PM and R. 2019;11(1):8-16. doi: 10.1016/j.pmrj.2018.06.008.
1363	Embase	Jörgensen S, Svedevall S, Magnusson L, Martin Ginis KA, Lexell J. Associations between leisure time physical activity and cardiovascular risk factors among older adults with long-term spinal cord injury. Spinal Cord. 2019;57(5):427-33. doi: 10.1038/s41393-018-0233-5.
1364	Embase	Jorn HKS. Urinary incontinence after a fall while anticoagulated: Effect of a hematoma in an unlikely location. Journal of General Internal Medicine. 2018;33(2):657-8.
1365	Embase	Kaji R. Global burden of neurological diseases highlights stroke. Nature Reviews Neurology. 2019;15(7):371-2. doi: 10.1038/s41582-019-0208-y.
1366	Embase	Kang PC, Bartek MA, Shalhub S, Nathan DP, Sweet MP. Survival and patient-centered outcome in a disease-based observational cohort study of patients with thoracoabdominal aortic aneurysm. Journal of Vascular Surgery. 2019;70(5):1427-35. doi: 10.1016/j.jvs.2019.02.033.
1367	Embase	Karkkainen JM, Cirillo-Penn NC, Sen I, Tenorio ER, Mauermann W, Gilkey G, et al. SS08. Cerebrospinal Fluid Drainage Complications During First Stage and Completion Fenestrated-Branched Endovascular Aortic Repair. Journal of Vascular Surgery. 2019;69(6):e105. doi: 10.1016/j.jvs.2019.04.119.
1368	Embase	Kärkkäinen JM, Pather K, Tenorio ER, Mees B, Oderich GS. Should endovascular approach be considered as the first option for thoraco-abdominal aortic aneurysms? Journal of Cardiovascular Surgery. 2019;60(3):298-312. doi: 10.23736/S0021-9509.19.10905-6.
1369	Embase	Kärkkäinen JM, Pather K, Tenorio ER, Mees B, Oderich GS. Should Endovascular approach be considered as the first option for thoraco-abdominal aortic aneurysms? Journal of Cardiovascular Surgery. 2019;60(3):289-312. doi: 10.23736/S0021-9509.19.10909-3.
1370	Embase	Karthigeyan M, Salunke P, Kataria MS. Bilateral persistent ‘second’ intersegmental vertebral arteries: illustrated with a case. Acta Neurochirurgica. 2018;160(8):1621-3. doi: 10.1007/s00701-018-3601-1.
1371	Embase	Katsargyris A, De Marino PM, Verhoe Ven EL. Graft design and selection of fenestrations vs. Branches for renal and mesenteric incorporation in endovascular treatment of pararenal and thoracoabdominal aortic aneurysms. Journal of Cardiovascular Surgery. 2019;60(1):35-40. doi: 10.23736/S0021-9509.18.10642-2.
1372	Embase	Katzelnick CG, Weir JP, Chiaravalloti ND, Wylie GR, Dyson-Hudson TA, Bauman WA, et al. Impact of Blood Pressure, Lesion Level, and Physical Activity on Aortic Augmentation Index in Persons with Spinal Cord Injury. Journal of Neurotrauma. 2017;34(24):3407-15. doi: 10.1089/neu.2017.5065.
1373	Embase	Kawamata T, Yoshida A, Tanioku T, Kuriyama T. Antidepressants. Japanese Journal of Anesthesiology. 2018;67(7):708-14.
1374	Embase	Kaye AD, Jones MR, Viswanath O, Candido KD, Boswell MV, Soin A, et al. ASIPP guidelines for sedation and fasting status of patients undergoing interventional pain management procedures. Pain Physician. 2019;22(3):201-7.
1375	Embase	Keihani S, Rogers DM, Putbrese BE, Moses RA, Zhang C, Presson AP, et al. A nomogram predicting the need for bleeding interventions after high-grade renal trauma: Results from the American Association for the Surgery of Trauma Multi-institutional Genito-Urinary Trauma Study (MiGUTS). Journal of Trauma and Acute Care Surgery. 2019;86(5):774-82. doi: 10.1097/TA.0000000000002222.
1376	Embase	Keselman B, Cooray C, Vanhooren G, Bassi P, Consoli D, Nichelli P, et al. Intravenous thrombolysis in stroke mimics: results from the SITS International Stroke Thrombolysis Register. European Journal of Neurology. 2019;26(8):1091-7. doi: 10.1111/ene.13944.
1377	Embase	Khaoula Y, Mokni J, Abir G, Feten A, Ameni B, Chedly M. Post traumatic cervical disc herniation: About a case. Pan African Medical Journal. 2018;29. doi: 10.11604/pamj.2018.29.107.14673.
1378	Embase	Kim CH, Son J, Kim DH, Lee SK, Son BS. Surgical resection of a congenital hemangiopericytoma involving the thoracic spine. Journal of Pediatric Surgery Case Reports. 2019;48. doi: 10.1016/j.epsc.2019.101262.
1379	Embase	Kim DI, Tan CO. Alterations in autonomic cerebrovascular control after spinal cord injury. Autonomic Neuroscience: Basic and Clinical. 2018;209:43-50. doi: 10.1016/j.autneu.2017.04.001.
1380	Embase	Kim HN, Yoon H, Langley M, Kleppe L, Scarisbrick IA. Western diet-induced insulin resistance impairs recovery after experimental spinal cord injury. FASEB Journal. 2019;33(SUPPL 1):487.10. doi: 10.1096/fasebj.2019.33.1_supplement.487.10.
1381	Embase	Kim T, Chelluboina B, Chokkalla AK, Vemuganti R. Age and sex differences in the pathophysiology of acute CNS injury. Neurochemistry International. 2019;127:22-8. doi: 10.1016/j.neuint.2019.01.012.
1382	Embase	Knezevic S, Hong EK, Asselin P, Cirnigliaro C, Kornfeld S, Gorman P, et al. HDL-C changes after 50,000 steps in a powered exoskeleton. Journal of Spinal Cord Medicine. 2018;41(5):611. doi: 10.1080/10790268.2018.1498262.
1383	Embase	Konstantinos N. The importance of early diagnosis of the overuse syndromes' risk of the upper limbs of persons with spinal cord injury. Journal of Musculoskeletal Neuronal Interactions. 2019;19(4):542-3.
1384	Embase	Korupolu R, Verduzco-Gutierrez M, Richhpal. Neurolysis with phenol and alcohol: A revived art of spasticity management. Journal of Spinal Cord Medicine. 2019;42(5):742-3. doi: 10.1080/10790268.2019.1644869.
1385	Embase	Kowalik C, Daily A, Goodridge SD, Hartigan S, Kaufman MR, Dmochowski RR, et al. Prevalence of lower urinary tract symptoms (LUTS) in young nulligravid women. Neurourology and Urodynamics. 2019;38:S79. doi: 10.1002/nau.23949.
1386	Embase	Kozlov BN, Panfilov DS, Ponomarenko IV, Miroshnichenko AG, Nenakhova AA, Maksimov AI, et al. The risk of spinal cord injury during the frozen elephant trunk procedure in acute aortic dissection. Interactive Cardiovascular and Thoracic Surgery. 2018;26(6):972-6. doi: 10.1093/icvts/ivx432.
1387	Embase	Kramer CL. Vascular Disorders of the Spinal Cord. CONTINUUM Lifelong Learning in Neurology. 2018;24(2, Spinal Cord Disorders):407-26. doi: 10.1212/CON.0000000000000595.
1388	Embase	Kramer S, Futrell T. Ice hockey player with transient hemiparesis. Pediatrics. 2018;142(1). doi: 10.1542/peds.142.1_MeetingAbstract.305.
1389	Embase	Krassioukov AV, Currie KD, Hubli M, Nightingale TE, Alrashidi AA, Ramer L, et al. Effects of exercise interventions on cardiovascular health in individuals with chronic, motor complete spinal cord injury: Protocol for a randomised controlled trial [Cardiovascular Health/Outcomes: Improvements Created by Exercise and education in SCI (CHOICES) Study]. BMJ Open. 2019;9(1). doi: 10.1136/bmjopen-2018…
1390	Embase	Kreibich M, Berger T, Chen Z, Kondov S, Rylski B, Beyersdorf F, et al. Aortic reinterventions after the frozen elephant trunk procedure for aortic dissection. Thoracic and Cardiovascular Surgeon. 2019;67. doi: 10.1055/s-0039-1678813.
1391	Embase	Kreibich M, Berger T, Morlock J, Kondov S, Scheumann J, Kari FA, et al. The frozen elephant trunk technique for the treatment of acute complicated type B aortic dissection. European Journal of Cardio-thoracic Surgery. 2018;53(3):525-30. doi: 10.1093/ejcts/ezx281.
1392	Embase	Kulvatunyou N, Zimmerman SA, Sadoun M, Joseph BA, Friese RS, Gries LM, et al. Comparing outcomes between “pull” versus “push” percutaneous endoscopic gastrostomy in acute care surgery: under-reported pull percutaneous endoscopic gastrostomy incidence of tube dislodgement. Journal of Surgical Research. 2018;232:56-62. doi: 10.1016/j.jss.2018.06.011.
1393	Embase	Kumprou M, Amatachaya P, Sooknuan T, Thaweewannakij T, Amatachaya S. Is walking symmetry important for ambulatory patients with spinal cord injury? Disability and rehabilitation. 2018;40(7):836-41. doi: 10.1080/09638288.2016.1277398.
1394	Embase	Kuo YL, Chung CH, Huang TW, Tsao CH, Chang SY, Peng CK, et al. Association between spinal curvature disorders and injury: A nationwide population-based retrospective cohort study. BMJ Open. 2019;9(1). doi: 10.1136/bmjopen-2018-023604.
1395	Embase	Kyeremanteng K, Hendin A, Bhardwaj K, Thavorn K, Neilipovitz D, Kubelik D, et al. Neuroscience Intermediate-Level Care Units Staffed by Intensivists: Clinical Outcomes and Cost Analysis. Journal of Intensive Care Medicine. 2019;34(2):109-14. doi: 10.1177/0885066617706651.
1396	Embase	La Fountaine MF, Bauman WA. Response to Letter to the Editor: Establishing a threshold to predict risk of cardiovascular disease from the serum triglyceride and high-density lipoprotein concentrations in persons with spinal cord injury. Spinal Cord. 2018;56(11):1111-3. doi: 10.1038/s41393-018-0202-z.
1397	Embase	La Fountaine MF, Cirnigliaro CM, Hobson JC, Dyson-Hudson TA, Mc Kenna C, Kirshblum SC, et al. Establishing a threshold to predict risk of cardiovascular disease from the serum triglyceride and high-density lipoprotein concentrations in persons with spinal cord injury. Spinal Cord. 2018;56(11):1051-8. doi: 10.1038/s41393-018-0187-7.
1398	Embase	La Fountaine MF, Cirnigliaro CM, Hobson JC, Lombard AT, Specht AF, Dyson-Hudson TA, et al. A Four Month Randomized Controlled Trial on the Efficacy of Once-daily Fenofibrate Monotherapy in Persons with Spinal Cord Injury. Scientific reports. 2019;9(1):17166. doi: 10.1038/s41598-019-53753-7.
1399	Embase	Lalande A, Joos E, Dawe P, Hameed M, Evans D, Garraway N. Perioperative VTE prophylaxis in orthopedic trauma patients at Vancouver General Hospital - Is there room for improvement? CMAJ Canadian Medical Association Journal. 2019;62(3):S17. doi: 10.1080/00015385.2021.1967633.
1400	Embase	Lampe C, Lampe CG. Mucopolysaccharidoses and Orthopedic Management (Focused also on Craniocervical Junction). Journal of Child Science. 2018;8(1):e128-e37. doi: 10.1055/s-0038-1669384.
1401	Embase	LaVallee J, Royer R, Smith G. Prevalence of Bleeding Complications Following Ultrasound-Guided Botulinum Toxin Injections in Patients on Anticoagulation or Antiplatelet Therapy. PM and R. 2017;9(12):1217-24. doi: 10.1016/j.pmrj.2017.06.002.
1402	Embase	Lavi ES, Pal A, Bleicher D, Kang K, Sidani C. MR Imaging of the Spine: Urgent and Emergent Indications. Seminars in Ultrasound, CT and MRI. 2018;39(6):551-69. doi: 10.1053/j.sult.2018.10.006.
1403	Embase	Lavis T, Goetz LL. Comprehensive Care for Persons with Spinal Cord Injury. Physical Medicine and Rehabilitation Clinics of North America. 2019;30(1):55-72. doi: 10.1016/j.pmr.2018.08.010.
1404	Embase	Lee E. Approaches to Spine procedures: Epidural blood patch, lumbar drainage. Neuroradiology. 2018;60(1):71.
1405	Embase	Lefèvre C, Bellier-Waast F, Lejeune F, Duteille F, Kieny P, Le Fort M, et al. Ten years of myocutaneous flaps for pressure ulcers in patients with spinal lesions: Analysis of complications in the framework of a specialised medical-surgical pathway. Journal of Plastic, Reconstructive and Aesthetic Surgery. 2018;71(11):1652-63. doi: 10.1016/j.bjps.2018.07.007.
1406	Embase	Lenzen A, Garcia Sosa RM, Habiby R, DiPatri AJ, Smiley NP. Pediatric Central Nervous System Tumor Diagnosis, Complications, and Emergencies. Clinical Pediatric Emergency Medicine. 2018;19(2):153-61. doi: 10.1016/j.cpem.2018.06.003.
1407	Embase	Li C, Li L, Duan J, Zhang L, Liu Z. Surgical treatment for old subaxial cervical dislocation with bilateral locked facets in a 3-year-old girl. Medicine (United States). 2018;97(18). doi: 10.1097/MD.0000000000010553.
1408	Embase	Li S, Zhong N, Xu W, Yang X, Wei H, Xiao J. The impact of surgical timing on neurological outcomes and survival in patients with complete paralysis caused by spinal tumours: Evaluation of surgery on patients with complete paralysis due to neoplastic epidural spinal cord compression. Bone and Joint Journal. 2019;101 B(7):872-9. doi: 10.1302/0301-620X.101B7.BJJ-2018-1173.R1.
1409	Embase	Lieberman JA, McClelland JW, Goff DC, Racine E, Dulin MF, Bauman WA, et al. Nutrition education for cardiovascular disease prevention in individuals with spinal cord injuries: Study protocol for a randomized controlled trial. Trials. 2017;18(1). doi: 10.1186/s13063-017-2263-2.
1410	Embase	Liebscher T, Ludwig J, Prilipp E, Kreutzträger M, Lübstorf T, Grittner U, et al. A treatment algorithm for spinal and spinal cord injuries for patients taking oral anticoagulants - A matched pair analysis for the outcome, complications, length and costs of treatment. European Spine Journal. 2019;28:2674-5. doi: 10.1007/s00586-019-06170-3.
1411	Embase	Lim-Hing K, Massetti J, Gupta S, Pajoumand M, Jenkins R, Hassan M, et al. Efficacy of enteral albuterol for management of cardiac instability in acute spinal cord injury. Neurocritical Care. 2018;29(1):S109. doi: 10.1007/s12028-018-0606-9.
1412	Embase	Lim-Hing K, Massetti J, Pajoumand M, Stein D, Badjatia N. Efficacy of enteral albuterol for management of symptomatic bradycardia in acute spinal cord injury. Journal of Neurotrauma. 2018;35(16):A45. doi: 10.1089/neu.2018.29013.abstracts.
1413	Embase	Lindblom RPF, Shen Q, Axén S, Landegren U, Kamali-Moghaddam M, Thelin S. Protein Profiling in Serum and Cerebrospinal Fluid Following Complex Surgery on the Thoracic Aorta Identifies Biological Markers of Neurologic Injury. Journal of Cardiovascular Translational Research. 2018;11(6):503-16. doi: 10.1007/s12265-018-9835-8.
1414	Embase	Liu H, Lin X, Diao M, Ma Y. Anesthetic management in a spinal cord-injured parturient woman with a left hip resection and secondary scoliosis; A case report. Medicine (United States). 2019;98(8). doi: 10.1097/MD.0000000000014527.
1415	Embase	Liu S, Zhou X, Song A, Huo Z, Li WA, Rastogi R, et al. Surgical treatment of malignant paraganglioma with spinal invasion in a juvenile patient: A case report. Medicine (United States). 2019;98(39). doi: 10.1097/MD.0000000000017145.
1416	Embase	Liu S, Zhou X, Song A, Li WA, Rastogi R, Wang Y, et al. Successful treatment of malignant pheochromocytoma with sacrum metastases: A case report. Medicine (United States). 2018;97(35). doi: 10.1097/MD.0000000000012184.
1417	Embase	Longo M, De la Garza Ramos R, Gelfand Y, Echt M, Kinon MD, Yassari R. Incidence and Predictors of Hardware Failure After Instrumentation for Spine Metastasis: A Single-Institutional Series. World Neurosurgery. 2019;125:e1170-e5. doi: 10.1016/j.wneu.2019.01.272.
1418	Embase	Loṕez-Dolado E, Atienza-Peŕez M, Díaz D, Álvarez-Mon M. Could fatigue be a clinical marker of systemic inflammation in chronic spinal cord injury patients? Journal of Neurotrauma. 2018;35(16):A43-A4. doi: 10.1089/neu.2018.29013.abstracts.
1419	Embase	Lozano CP, Chen KA, Marks JA, Jenoff JS, Cohen MJ, Weinstein MS. Safety of early tracheostomy in trauma patients after anterior cervical fusion. Journal of Trauma and Acute Care Surgery. 2018;85(4):741-6. doi: 10.1097/TA.0000000000002045.
1420	Embase	Lucci VE, Harrison EL, DeVeau KM, Harmon KA, Liu J, Squair J, et al. Active forelimb exercise mitigates susceptibility to cardiac arrhythmia compared to passive hindlimb cycling in rats with high-level spinal cord injury. Clinical Autonomic Research. 2018;28(5):471. doi: 10.1007/s10286-018-0565-4.
1421	Embase	Lucci VE, Harrison EL, DeVeau KM, Harmon KA, Liu J, Squair J, et al. Susceptibility to cardiac arrhythmia increases with sympathetic stimulation in rodents with high-thoracic spinal cord injury. Clinical Autonomic Research. 2018;28(5):475. doi: 10.1007/s10286-018-0565-4.
1422	Embase	Lucci VEM, Inskip JA, McGrath MS, Kwon BK, Claydon VE. Low frequency variability of systolic arterial pressure accurately predicts autonomic injury during the acute phase of spinal cord injury. Clinical Autonomic Research. 2019;29(5):498-9. doi: 10.1007/s10286-019-00631-x.
1423	Embase	Lyons F, Guttman M, Nathens A, Larouche J. Delayed treatment of spine fractures without spinal cord injury leads to an increase in major complications: a review of nearly 17 000 cases. CMAJ Canadian Medical Association Journal. 2019;62(4):S60-S1. doi: 10.1503/cjs.010919.
1424	Embase	Maenhoudt W, Rasschaert R, Bontinck H, Pinson H, Van Roost D, Hallaert G. Postarachnoiditis Anterior Spinal Arachnoid Cyst Formation with Compressive Myelopathy: Report of 2 Cases. World Neurosurgery. 2018;118:59-62. doi: 10.1016/j.wneu.2018.07.006.
1425	Embase	Maguigan K, Hamblin S, Mulherin D, Mills B, Wang L, Adams R. Tolerance of enteral nutrition in patients with traumatic spinal cord injury receiving vasopressors. Critical Care Medicine. 2018;46:760. doi: 10.1097/01.ccm.0000529552.43221.a4.
1426	Embase	Maltagliati M, Sampogna G, Chiusa I, Montanari E, Micali S, Rocco B, et al. Posterior reversible encephalopathy syndrome after shock-wave lithotripsy in a tetraplegic patient with a C2 complete spinal cord injury. European Urology, Supplements. 2019;18(7):e3029. doi: 10.1016/S1569-9056(19)33175-6.
1427	Embase	Martin GE, Pugh A, Williams SG, Hanseman D, Nomellini V, Makley AT, et al. Lower Extremity Duplex Ultrasound Screening Protocol for Moderate and High Risk Trauma Patients. Journal of Surgical Research. 2019;235:280-7. doi: 10.1016/j.jss.2018.10.010.
1428	Embase	Marwaha A, Sachdeva R, Pawar K, Krassioukov A. Lower body negative pressure: A pre-clinical model of orthostatic hypotension following spinal cord injury. Journal of Neurotrauma. 2019;36(13):A148. doi: 10.1089/neu.2019.29100.abstracts.
1429	Embase	Mathais Q, Esnault P, Cruc M, Bernard C, Prunet B, Gaillard PE. Spontaneous Cervical Spinal Epidural Hematoma Associated with Dabigatran. World Neurosurgery. 2018;112:264-6. doi: 10.1016/j.wneu.2018.01.199.
1430	Embase	Mauduit M, Anselmi A, Tomasi J, Belhaj Soulami R, Roisne A, Flecher E, et al. Early and late outcomes of aortic surgery under hypothermic circulatory arrest in the elderly: A single center study. Journal of Cardiovascular Surgery. 2019;60(6):733-41. doi: 10.23736/S0021-9509.19.10874-9.
1431	Embase	Mazine A, Stevens LM, Ghoneim A, Chung J, Ouzounian M, Dagenais F, et al. Developing skills for thoracic aortic surgery with hypothermic circulatory arrest. Journal of Thoracic and Cardiovascular Surgery. 2019;157(4):1360-8.e8. doi: 10.1016/j.jtcvs.2018.11.110.
1432	Embase	Mazzeffi M, Abuelkasem E, Drucker CB, Kalsi R, Toursavadkohi S, Harris DG, et al. Contemporary Single-Center Experience With Prophylactic Cerebrospinal Fluid Drainage for Thoracic Endovascular Aortic Repair in Patients at High Risk for Ischemic Spinal Cord Injury. Journal of Cardiothoracic and Vascular Anesthesia. 2018;32(2):883-9. doi: 10.1053/j.jvca.2017.12.002.
1433	Embase	McGrath R, Hall O, Peterson M, DeVivo M, Heinemann A, Kalpakjian C. The association between the etiology of a spinal cord injury and time to mortality in the United States: A 44-year investigation. Journal of Spinal Cord Medicine. 2019;42(4):444-52. doi: 10.1080/10790268.2018.1505311.
1434	Embase	McMahon CG. Current diagnosis and management of erectile dysfunction. Medical Journal of Australia. 2019;210(10):469-76. doi: 10.5694/mja2.50167.
1435	Embase	McNutt MK, Kale AC, Kitagawa RS, Turkmani AH, Fields DW, Baraniuk S, et al. Management of blunt cerebrovascular injury (BCVI) in the multisystem injury patient with contraindications to immediate anti-thrombotic therapy. Injury. 2018;49(1):67-74. doi: 10.1016/j.injury.2017.07.036.
1436	Embase	Mehnert U, Chartier-Kastler E, de Wachter S, van Kerrebroeck PEVA, van Koeveringe GA. The Management of Urine Storage Dysfunction in the Neurological Patient. SN Comprehensive Clinical Medicine. 2019;1(3):160-82. doi: 10.1007/s42399-018-0005-8.
1437	Embase	Mehta S, Peynenburg VA, Hadjistavropoulos HD. Internet-delivered cognitive behaviour therapy for chronic health conditions: a systematic review and meta-analysis. Journal of behavioral medicine. 2019;42(2):169-87. doi: 10.1007/s10865-018-9984-x.
1438	Embase	Meinberg M, Mazanikov M, Hiippala S, Jormalainen M. Operative outcomes after open thoracoabdominal aneurysm repair. Acta Anaesthesiologica Scandinavica. 2019;63(8):e7. doi: 10.1111/aas.13442.
1439	Embase	Meyerson JL, McKinell KJ, Skarf LM, Nathan SN, Hinrichs KLM. Rally the Troops: Interdisciplinary Response to a Veteran Who Attempted Suicide on a Veterans Affairs Hospice Unit. Journal of Palliative Medicine. 2019;22(7):870-2. doi: 10.1089/jpm.2018.0171.
1440	Embase	Minnema AJ, Mehta A, Boling WW, Schwab J, Simard JM, Farhadi HF. SCING - Spinal Cord Injury Neuroprotection with Glyburide: A pilot, open-label, multicentre, prospective evaluation of oral glyburide in patients with acute traumatic spinal cord injury in the USA. BMJ Open. 2019;9(10). doi: 10.1136/bmjopen-2019-031329.
1441	Embase	Miranda V, Sousa J, Mansilha A. Spinal cord injury in endovascular thoracoabdominal aortic aneurysm repair: Prevalence, risk factors and preventive strategies. International Angiology. 2018;37(2):112-26. doi: 10.23736/S0392-9590.18.03960-3.
1442	Embase	Mohammad S, Nguyen H, Nguyen M, Abdel-Rasoul M, Nguyen V, Nguyen CD, et al. Pleiotropic effects of statins: Untapped potential for statin pharmacotherapy. Current Vascular Pharmacology. 2019;17(3):239-61. doi: 10.2174/1570161116666180723120608.
1443	Embase	Molesan A, Wang M, Sun Q, Pierce V, Desideri R, Palmer S, et al. Cardiac Pathology and Genomics of Sudden Death in Racehorses From New York and Maryland Racetracks. Veterinary Pathology. 2019;56(4):576-85. doi: 10.1177/0300985819829529.
1444	Embase	Moon S, Ranchet M, Akinwuntan AE, Tant M, Carr DB, Raji MA, et al. The Impact of Advanced Age on Driving Safety in Adults with Medical Conditions. Gerontology. 2018;64(3):291-9. doi: 10.1159/000486511.
1445	Embase	Moore CD, Craven BC, Thabane L, Papaioannou A, Adachi JD, Giangregorio LM. Does Muscle Atrophy and Fatty Infiltration Plateau or Persist in Chronic Spinal Cord Injury? Journal of Clinical Densitometry. 2018;21(3):329-37. doi: 10.1016/j.jocd.2017.06.001.
1446	Embase	Morgan B, Tallman GB, Elman MR, Bearden DT, McGregor JC. Identifying risk factors for recurrent urinary tract infections among female outpatients. Open Forum Infectious Diseases. 2018;5:S464-S5. doi: 10.1093/ofid/ofy210.1331.
1447	Embase	Muhammad SA, Nordin N, Fakurazi S. Regenerative potential of secretome from dental stem cells: A systematic review of preclinical studies. Reviews in the Neurosciences. 2018;29(3):321-32. doi: 10.1515/revneuro-2017-0069.
1448	Embase	Murray TE, Krassioukov AV, Pang EHT, Zwirewich CV, Chang SD. Autonomic dysreflexia in patients with spinal cord injury: What the radiologist needs to know. American Journal of Roentgenology. 2019;212(6):1182-6. doi: 10.2214/AJR.18.20798.
1449	Embase	Musco S, Padilla-Fernández B, Del Popolo G, Bonifazi M, Blok BFM, Groen J, et al. Value of urodynamic findings in predicting upper urinary tract damage in neurourological patients: A systematic review. Neurourology and Urodynamics. 2018;37:S60-S2. doi: 10.1002/nau.23706.
1450	Embase	Myers J, Sharma D, Luk K. Multimodal intraoperative management for severe carotid occlusion during spine surgery: A case report. Journal of Neurosurgical Anesthesiology. 2018;30(4):438. doi: 10.1097/ANA.0000000000000531.
1451	Embase	Myers SP, Kutcher ME, Rosengart MR, Sperry JL, Peitzman AB, Brown JB, et al. Tranexamic acid administration is associated with an increased risk of posttraumatic venous thromboembolism. Journal of Trauma and Acute Care Surgery. 2019;86(1):20-7. doi: 10.1097/TA.0000000000002061.
1452	Embase	Najafali D, Gandhi P, Oberhaus K, Schwartz BE, Lurie T, Jackson M, et al. 372 Accuracy of History of Present Illness Findings in Detecting Serious Head and Spinal Injury From Traumatic Near Shore Aquatic Injuries. Annals of Emergency Medicine. 2019;74(4):S145-S6. doi: 10.1016/j.annemergmed.2019.08.333.
1453	Embase	Nakashima H, Kanemura T, Kanbara S, Satake K, Ito K, Ishiguro N, et al. What Are the Important Predictors of Postoperative Functional Recovery in Patients With Cervical OPLL? Results of a Multivariate Analysis. Global Spine Journal. 2019;9(3):315-20. doi: 10.1177/2192568218794665.
1454	Embase	Nanclares BVC, Padilla-Zambrano HS, El-Menyar A, Moscote-Salazar LR, Galwankar S, Pal R, et al. WACEM consensus paper on deep venous thrombosis after traumatic spinal cord injury. Journal of Emergencies, Trauma and Shock. 2019;12(2):150-4. doi: 10.4103/JETS.JETS_125_18.
1455	Embase	Nash MS, Groah SL, Gater DR, Dyson-Hudson TA, Lieberman JA, Myers J, et al. Identification and Management of Cardiometabolic Risk after Spinal Cord Injury. Journal of Spinal Cord Medicine. 2019;42(5):643-77. doi: 10.1080/10790268.2018.1511401.
1456	Embase	Niemi-Nikkola V, Saijets N, Ylipoussu H, Kinnunen P, Pesälä J, Mäkelä P, et al. Long-Term posttraumatic survival of spinal fracture patients in northern Finland. Spine. 2018;43(23):1657-63. doi: 10.1097/BRS.0000000000002687.
1457	Embase	Nightingale TE, Moore P, Harman J, Khalil R, Gill RS, Castillo T, et al. Body composition changes with testosterone replacement therapy following spinal cord injury and aging: A mini review. Journal of Spinal Cord Medicine. 2018;41(6):624-36. doi: 10.1080/10790268.2017.1357917.
1458	Embase	Noordhoff TC, Groen J, Scheepe JR, Blok BFM. Surgical Management of Anatomic Bladder Outlet Obstruction in Males with Neurogenic Bladder Dysfunction: A Systematic Review. European Urology Focus. 2019;5(5):875-86. doi: 10.1016/j.euf.2018.02.009.
1459	Embase	Nussbaum RP, Swan BE. Presentation and evaluation of possible silent myocardial infarction in a patient with a C2 spinal cord injury: A case report. PM and R. 2018;10(9):S91.
1460	Embase	Nwachuku EL, Mehta A, Alan N, Agarwal N, Okonkwo DO, Hamilton DK, et al. Risk factors and clinical impact of perioperative neurological deficits following thoracolumbar arthrodesis. Interdisciplinary Neurosurgery: Advanced Techniques and Case Management. 2018;14:18-23. doi: 10.1016/j.inat.2018.04.006.
1461	Embase	O'Donnell K, Quan G, Upton A. Extraosseous vertebral body haemangioma. Interdisciplinary Neurosurgery: Advanced Techniques and Case Management. 2018;12:41-4. doi: 10.1016/j.inat.2017.12.002.
1462	Embase	Oderich GS, Tenorio ER. Current aspects in the evolution of fenestrated and branched grafting. Journal of Cardiovascular Surgery. 2019;60(1):21-2. doi: 10.23736/S0021-9509.18.10790-7.
1463	Embase	Odle B, Reinbolt J, Forrest G, Dyson-Hudson T. Construction and evaluation of a model for wheelchair propulsion in an individual with tetraplegia. Medical and Biological Engineering and Computing. 2019;57(2):519-32. doi: 10.1007/s11517-018-1895-z.
1464	Embase	Ogawa M, Izawa KP, Satomi-Kobayashi S, Kitamura A, Tsuboi Y, Komaki K, et al. Preoperative exercise capacity is associated with the prevalence of postoperative delirium in elective cardiac surgery. Aging Clinical and Experimental Research. 2018;30(1):27-34. doi: 10.1007/s40520-017-0736-5.
1465	Embase	Ohbe H, Koakutsu T, Kushimoto S. Analysis of risk factors for hyponatremia in patients with acute spinal cord injury: a retrospective single-institution study in Japan. Spinal Cord. 2019;57(3):240-6. doi: 10.1038/s41393-018-0208-6.
1466	Embase	Omansky S, Dharapak P. A nearly-missed opportunity: Diagnosing epidu-ral abscess during resolving encephalopathy. Journal of General Internal Medicine. 2019;34(2):S445-S6. doi: 10.1007/11606.1525-1497.
1467	Embase	Overman DM, Jacobs ML, O’Brien JE, Kumar SR, Mayer JE, Ebel A, et al. Ten Years of Data Verification: The Society of Thoracic Surgeons Congenital Heart Surgery Database Audits. World Journal for Pediatric and Congenital Heart Surgery. 2019;10(4):454-63. doi: 10.1177/2150135119845256.
1468	Embase	Parke SC, Reyes MR. Autonomic Dysreflexia as a Potential Adverse Effect of Duloxetine and Amitriptyline Combination Therapy: A Case Report. PM and R. 2019;11(2):214-8. doi: 10.1016/j.pmrj.2018.07.010.
1469	Embase	Patel N, Chyfetz M. A broken heart doesn't mend a myelopathic back: A case of worsening cervical myelopathy in a patient with severe aortic stenosis. Journal of Neurosurgical Anesthesiology. 2019;31(4):474-5. doi: 10.1097/ANA.0000000000000630.
1470	Embase	Patel UC, Fowler MA. Ertapenem-associated neurotoxicity in the spinal cord injury (SCI) population: A case series. Journal of Spinal Cord Medicine. 2018;41(6):735-40. doi: 10.1080/10790268.2017.1368960.
1471	Embase	Patrick Shahan C, Fabian TC. Update on Treatment of Blunt Cerebrovascular Injuries. Current Trauma Reports. 2019;5(1):35-9. doi: 10.1007/s40719-019-0158-2.
1472	Embase	Paul C, Wetsch W, Stangl R. Cryptic Bradycardia in an Individual on the Pavement: Spinal Shock Following Defenestration. Notarzt. 2018;34(5):243-6. doi: 10.1055/a-0591-1722.
1473	Embase	Pavičić T, Ruška B, Adamec I, Habek M. Recurrent atrial fibrillation after pulse corticosteroid treatment for a relapse of multiple sclerosis. Multiple Sclerosis and Related Disorders. 2019;32:30-2. doi: 10.1016/j.msard.2019.04.022.
1474	Embase	Pawlowski J, Pitchford EA, Tindall DW, Lee SH. Digest. Adapted physical activity quarterly : APAQ. 2018;35(2):245-8. doi: 10.1123/apaq.2018-0021.
1475	Embase	Perdomo-Pantoja A, Chara A, Casaos J, Kalb S, Zygourakis C, Pennington Z, et al. 12. Angiotensin-II type-1 receptor blockade decreased T2 signal intensity in spinal cord compression in symptomatic cervical spondylotic myelopathy. Spine Journal. 2019;19(9):S6. doi: 10.1016/j.spinee.2019.05.025.
1476	Embase	Petroff D, Czerny M, Kölbel T, Melissano G, Lonn L, Haunschild J, et al. Paraplegia prevention in aortic aneurysm repair by thoracoabdominal staging with 'minimally invasive staged segmental artery coil embolisation' (MIS2ACE): Trial protocol for a randomised controlled multicentre trial. BMJ Open. 2019;9(3). doi: 10.1136/bmjopen-2018-025488.
1477	Embase	Piatt J. Penetrating spinal injury in childhood: The influence of mechanism on outcome. An epidemiological study. Journal of Neurosurgery: Pediatrics. 2018;22(4):384-92. doi: 10.3171/2018.3.PEDS1890.
1478	Embase	Piazza M, Squizzato F, Milan L, Miccoli T, Grego F, Antonello M. Incidence and Predictors of Neurological Complications Following Thoracic Endovascular Aneurysm Repair in the Global Registry for Endovascular Aortic Treatment. European Journal of Vascular and Endovascular Surgery. 2019;58(4):512-9. doi: 10.1016/j.ejvs.2019.05.011.
1479	Embase	Piran S, Schulman S. Thromboprophylaxis in Patients with Acute Spinal Cord Injury: A Narrative Review. Seminars in Thrombosis and Hemostasis. 2019;45(2):150-6. doi: 10.1055/s-0039-1678720.
1480	Embase	Piran S, Zondag M, Bednar D, Drew B, Chmiel A, Chan N, et al. Apixaban Versus Dalteparin for Thromboprophylaxis in Patients with Acute Spinal Cord Injury: A Pilot Study. Blood. 2019;134:2434. doi: 10.1182/blood-2019-124601.
1481	Embase	Piran S, Zondag M, Bednar D, Drew B, Chmiel A, Chan N, et al. Apixaban versus dalteparin for thromboprophylaxis in patients with acute spinal cord injury: A pilot study. Blood. 2019;134. doi: 10.1182/blood-2019-124601.
1482	Embase	Pittampalli S, Mekala HM, Upadhyayula S, Lippmann S. Does vitamin D deficiency cause depression? Primary Care Companion to the Journal of Clinical Psychiatry. 2018;20(5). doi: 10.4088/PCC.17l02263.
1483	Embase	Poormasjedi-Meibod MS, Mansouri M, Fossey M, Squair JW, Liu J, McNeill JH, et al. Experimental Spinal Cord Injury Causes Left-Ventricular Atrophy and Is Associated with an Upregulation of Proteolytic Pathways. Journal of Neurotrauma. 2019;36(6):950-61. doi: 10.1089/neu.2017.5624.
1484	Embase	Popp WL, Richner L, Brogioli M, Wilms B, Spengler CM, Curt AEP, et al. Estimation of energy expenditure in wheelchair-bound spinal cord injured individuals using inertial measurement units. Frontiers in Neurology. 2018;9(JUL). doi: 10.3389/fneur.2018.00478.
1485	Embase	Posillico SE, Golob JF, Rinker AD, Kreiner LA, West RS, Conrad-Schnetz KJ, et al. Bedside dysphagia screens in patients with traumatic cervical injuries: An ideal tool for an under-recognized problem. Journal of Trauma and Acute Care Surgery. 2018;85(4):697-703. doi: 10.1097/TA.0000000000002035.
1486	Embase	Pourmalek P. Perforated appendicitis in a nursing home resident with advanced multiple sclerosis. Journal of the American Medical Directors Association. 2018;19(3):B7. doi: 10.1016/j.jamda.2017.12.030.
1487	Embase	Pravalika K, Sarmah D, Kaur H, Wanve M, Saraf J, Kalia K, et al. Myeloperoxidase and Neurological Disorder: A Crosstalk. ACS Chemical Neuroscience. 2018;9(3):421-30. doi: 10.1021/acschemneuro.7b00462.
1488	Embase	Priddy BH, Otto BA, Carrau RL, Prevedello DM. Management of Skull Base Tumors in the Obstetric Population: A Case Series. World Neurosurgery. 2018;113:e373-e82. doi: 10.1016/j.wneu.2018.02.038.
1489	Embase	Purvis TE, De la Garza Ramos R, Sankey EW, Karikari IO, Goodwin CR, Sciubba DM. In-hospital medical complications after non-operative and operative treatment of thoracolumbar fractures in patients over 75years of age. Journal of Clinical Neuroscience. 2018;50:83-7. doi: 10.1016/j.jocn.2018.01.061.
1490	Embase	Qureshi M, Larsen D, Bloomgarden N, Tabatabaie V. Thoracic Paraganglioma Presenting with Recurrent Cerebrovascular Events. Journal of the Endocrine Society. 2019;3. doi: 10.1210/js.2019-SAT-323.
1491	Embase	Rabadi M, Aston CE. Mortality benefit of statin use in traumatic spinal cord injury: A retrospective analysis. Annals of Neurology. 2018;84:S127.
1492	Embase	Raksin PB, Harrop JS, Anderson PA, Arnold PM, Chi JH, Dailey AT, et al. Congress of neurological surgeons systematic review and evidence-based guidelines on the evaluation and treatment of patients with thoracolumbar spine trauma: Prophylaxis and treatment of thromboembolic events. Clinical Neurosurgery. 2019;84(1):E39-E42. doi: 10.1093/neuros/nyy367.
1493	Embase	Raksin PB, Harrop JS, Anderson PA, Arnold PM, Chi JH, Dailey AT, et al. Congress of neurological surgeons systematic review and evidence-based guidelines on the evaluation and treatment of patients with thoracolumbar spine trauma: Prophylaxis and treatment of thromboembolic events. Neurosurgery. 2019;84(1):E39-E42. doi: 10.1093/neuros/nyy367.
1494	Embase	Rana MA, Gloviczki P, Duncan AA, Kalra M, Greason KL, Oderich GS, et al. Comparison of open surgical techniques for repair of types III and IV thoracoabdominal aortic aneurysms. Journal of Vascular Surgery. 2018;67(3):713-21. doi: 10.1016/j.jvs.2017.07.134.
1495	Embase	Rawlins MDM, Sanfilippo FM, Ingram PR, McLellan DGJ, Crawford C, D’Orsogna L, et al. Optimizing adherence to advice from antimicrobial stewardship audit and feedback rounds. Journal of Chemotherapy. 2018;30(1):59-62. doi: 10.1080/1120009X.2017.1336318.
1496	Embase	Reece TB, Aftab M. No need to tailor: Paraplegia risk is intrinsic to complex aortic intervention. Journal of Thoracic and Cardiovascular Surgery. 2018;155(4):1357. doi: 10.1016/j.jtcvs.2017.12.012.
1497	Embase	Ridao-Fernández C, Pinero-Pinto E, Chamorro-Moriana G. Observational Gait Assessment Scales in Patients with Walking Disorders: Systematic Review. BioMed Research International. 2019;2019. doi: 10.1155/2019/2085039.
1498	Embase	Riedel P, Marino MH. Pharmacologic Treatment Tools: Systemic Medications and Toxins, Opportunities, and Pitfalls. Physical Medicine and Rehabilitation Clinics of North America. 2018;29(3):501-17. doi: 10.1016/j.pmr.2018.04.008.
1499	Embase	Robbins E, Frontera JE. Ankylosing spondylitis: risks for cervical spinal cord injury, vertebral artery injury (VAI) and stroke prevention. Journal of Spinal Cord Medicine. 2019;42(5):781-2. doi: 10.1080/10790268.2019.1644872.
1500	Embase	Rocha RV, Friedrich JO, Elbatarny M, Yanagawa B, Al-Omran M, Forbes TL, et al. A systematic review and meta-analysis of early outcomes after endovascular versus open repair of thoracoabdominal aortic aneurysms. Journal of Vascular Surgery. 2018;68(6):1936-45.e5. doi: 10.1016/j.jvs.2018.08.147.
1501	Embase	Romero Muñoz LM, Barriga Martin A, Segura A, Guimbard Pérez JH. Neurological lesion as a complication following spinal surgery: Incidence, risk factors, and prognosis. European Spine Journal. 2018;27(10):2671. doi: 10.1007/s00586-018-5769-8.
1502	Embase	Rosendale N, Guterman EL, Betjemann JP, Josephson AS, Douglas VC. Hospital admission and readmission among homeless patients with neurologic disease. Neurology. 2019;92(24):E2822-E31. doi: 10.1212/WNL.0000000000007645.
1503	Embase	Rudy HL, Yang D, Nam AD, Cho W. Review of Sickle Cell Disease and Spinal Pathology. Global Spine Journal. 2019;9(7):761-6. doi: 10.1177/2192568218799074.
1504	Embase	Saeed M, Khan M, Khan A, Safi DM, Margapuri J, Radulovic M, et al. Brown Sequard syndrome: A rare presentation of cystic spinal Schwannoma. American Journal of Respiratory and Critical Care Medicine. 2019;199(9).
1505	Embase	Saidi A, Laabidi B, Hedhli R, Gargouri F, Mansouri N, Bouziani A, et al. Symptomatic spinal epidural angiolipoma in a 32 year-old pregnant patient: A case report. Virchows Archiv. 2019;475:S417. doi: 10.1007/s00428-019-02631-8.
1506	Embase	Saiki Y, Yamamoto H, Miyata H, Motomura N, Hayatsu Y, Sasaki K, et al. Establishment of specific risk models for thoracoabdominal aortic aneurysm repair: A nationwide analysis based on the Japan Cardiovascular Surgery Database. Circulation. 2019;140. doi: 10.1161/circ.140.suppl_1.14170.
1507	Embase	Saleem S, Darrow DA, Netoff TI, Tzeng YC, Samadani U, Krassioukov A, et al. Epidural stimulation improves cerebral autoregulation and autonomic cardiac control in humans with spinal cord injury. FASEB Journal. 2019;33(SUPPL 1):533.6. doi: 10.1096/fasebj.2019.33.1_supplement.533.6.
1508	Embase	Saleem S, Sarafis ZK, Lee AHX, Squair JW, Barak O, Sober-Williams E, et al. Spinal cord disruption is associated with a loss of cushing-like blood pressure interactions. Journal of Neurotrauma. 2019;36(9):1487-90. doi: 10.1089/neu.2018.5931.
1509	Embase	Samuel AM, Diaz-Collado PJ, Gala RJ, Webb ML, Lukasiewicz AM, Basques BA, et al. Thromboembolic events after traumatic vertebral fractures. Spine. 2018;43(18):1289-95. doi: 10.1097/BRS.0000000000002634.
1510	Embase	Sandwick S, Housman D. Development of interdisciplinary spinal cord injury nutrition based lifestyle program. Journal of Spinal Cord Medicine. 2019;42(5):742. doi: 10.1080/10790268.2019.1644869.
1511	Embase	Sankari A, Vaughan S, Bascom A, Martin JL, Badr MS. Sleep-Disordered Breathing and Spinal Cord Injury: A State-of-the-Art Review. Chest. 2019;155(2):438-45. doi: 10.1016/j.chest.2018.10.002.
1512	Embase	Saricaoglu F. Ketamine for pain: Complications and best practice. Regional Anesthesia and Pain Medicine. 2019;44(10):A52-A3. doi: 10.1136/rapm-2019-ESRAABS2019.48.
1513	Embase	Schließmann D, Nisser M, Schuld C, Gladow T, Derlien S, Heutehaus L, et al. Trainer in a pocket - Proof-of-concept of mobile, real-time, foot kinematics feedback for gait pattern normalization in individuals after stroke, incomplete spinal cord injury and elderly patients. Journal of NeuroEngineering and Rehabilitation. 2018;15(1). doi: 10.1186/s12984-018-0389-4.
1514	Embase	Schneider BJ, Maybin S, Sturos E. Safety and Complications of Cervical Epidural Steroid Injections. Physical Medicine and Rehabilitation Clinics of North America. 2018;29(1):155-69. doi: 10.1016/j.pmr.2017.08.012.
1515	Embase	Schwake M, Adeli A, Sporns P, Ewelt C, Schmitz T, Sicking J, et al. Spinal meningiomas – Risks and potential of an increasing age at the time of surgery. Journal of Clinical Neuroscience. 2018;57:86-92. doi: 10.1016/j.jocn.2018.08.030.
1516	Embase	Sciarra T, Ciccotti M, Aiello P, Minosi P, Munzi D, Buccolieri C, et al. Polypharmacy and nutraceuticals in veterans: Pros and cons. Frontiers in Pharmacology. 2019;10(SEP). doi: 10.3389/fphar.2019.00994.
1517	Embase	Scivoletto G, Torre M, Iosa M, Porto MR, Molinari M. Prediction model for the presence of complications at admission to rehabilitation after traumatic spinal cord injury. Topics in Spinal Cord Injury Rehabilitation. 2018;24(2):151-6. doi: 10.1310/sci17-00013.
1518	Embase	Sellin JN, Kolcun JPG, Levi AD. Cerebrospinal Fluid Leak and Symptomatic Pseudomeningocele After Intradural Spine Surgery. World Neurosurgery. 2018;120:e497-e502. doi: 10.1016/j.wneu.2018.08.112.
1519	Embase	Setton M, He W, Benavidez OJ. Morbidity During Adult Congenital Heart Surgery Admissions. Pediatric Cardiology. 2019;40(5):987-93. doi: 10.1007/s00246-019-02103-5.
1520	Embase	Shao J, Frizon L, Machado AG, McKee K, Bethoux F, Hartman J, et al. Occlusion of the ascenda catheter in a patient with pump twiddler’s sydrome: A case report. Anesthesiology and Pain Medicine. 2018;8(2). doi: 10.5812/aapm.65312.
1521	Embase	Sharpe JP, Gobbell WC, Carter AM, Pahlkotter MK, Muhlbauer MS, Camillo FX, et al. Impact of venous thromboembolism chemoprophylaxis on postoperative hemorrhage following operative stabilization of spine fractures. Journal of Trauma and Acute Care Surgery. 2017;83(6):1108-13. doi: 10.1097/TA.0000000000001640.
1522	Embase	Sheha ED, Salzmann SN, Khormaee S, Yang J, Girardi FP, Cammisa FP, et al. Patient Factors Affecting Emergency Department Utilization and Hospital Readmission Rates after Primary Anterior Cervical Discectomy and Fusion: A Review of 41,813 cases. Spine. 2019;44(15):1078-86. doi: 10.1097/BRS.0000000000003058.
1523	Embase	Shibahashi K, Nishida M, Okura Y, Hamabe Y. Epidemiological State, Predictors of Early Mortality, and Predictive Models for Traumatic Spinal Cord Injury: A Multicenter Nationwide Cohort Study. Spine. 2019;44(7):479-87. doi: 10.1097/BRS.0000000000002871.
1524	Embase	Shimamura J, Oshima S, Ozaki K, Sakurai S, Hirai Y, Hirokami T, et al. Open Thoracoabdominal Aortic Aneurysm Repair: Contemporary Outcomes for 393 Elective Cases. Annals of Thoracic Surgery. 2019;107(5):1326-32. doi: 10.1016/j.athoracsur.2018.11.021.
1525	Embase	Shimizu T, Lehman RA, Pongmanee S, Alex Sielatycki J, Leung E, Riew KD, et al. Prevalence and Predictive Factors of Concurrent Cervical Spinal Cord Compression in Adult Spinal Deformity. Spine. 2019;44(15):1049-56. doi: 10.1097/BRS.0000000000003007.
1526	Embase	Shin J, Choi JY, Kim YW, Chang JS, Yoon SY. Quantification of Risk Factors for Cervical Ossification of the Posterior Longitudinal Ligament in Korean Populations: A Nationwide Population-based Case-control Study. Spine. 2019;44(16):E957-E64. doi: 10.1097/BRS.0000000000003027.
1527	Embase	Shtaya A, Luong CB, Pereira E. Awake Intradural Spinal Tumor Resection; Case Report and Literature Review. World Neurosurgery. 2018;114:344-7. doi: 10.1016/j.wneu.2018.03.200.
1528	Embase	Simon F, Floros N, Ibing W, Schelzig H, Knapsis A. Neurotherapeutic potential of erythropoietin after ischemic injury of the central nervous system. Neural Regeneration Research. 2019;14(8):1309-12. doi: 10.4103/1673-5374.253507.
1529	Embase	Singh G, Bickel S, Behrman A. Single and sequential voluntary cough compromised in children with acquired spinal cord injury. FASEB Journal. 2019;33(SUPPL 1):844.15. doi: 10.1096/fasebj.2019.33.1_supplement.844.15.
1530	Embase	Slightam CA, Brandt K, Jenchura EC, Lewis ET, Asch SM, Zulman DM. “I had to change so much in my life to live with my new limitations”: Multimorbid patients’ descriptions of their most bothersome chronic conditions. Chronic Illness. 2018;14(1):13-24. doi: 10.1177/1742395317699448.
1531	Embase	Slobodian O, Samonenko Y, Nayda A, Svyryduk O. The best method to treat spinal arteriovenous malformations. our 14 years experience. a retrospective study. European Spine Journal. 2019;28:2914-5. doi: 10.1007/s00586-019-06102-1.
1532	Embase	Smith CJ, Eapen BC. Acute intracranial hypotension with persistent ventriculomegaly, mimicking meningitis sepsis in a disorders of consciousness patient: A case report. PM and R. 2019;11:S21. doi: 10.1002/pmrj.12271.
1533	Embase	Smith JA. This Month in Adult Urology. Journal of Urology. 2019;201(4):637-8. doi: 10.1097/JU.0000000000000080.
1534	Embase	Song J, Malik T. Thromboelastography to assess intrathecal pump placement for cancer pain patient with thrombocytopenia: A case report. PM and R. 2018;10(9):S104-S5.
1535	Embase	Song PW, Dong FL, Feng CC, Shen YN, Wang Y, Zhang RJ, et al. A study of predictors for hyponatraemia in patients with cervical spinal cord injury. Spinal Cord. 2018;56(1):84-9. doi: 10.1038/sc.2017.103.
1536	Embase	Stavres J, Singer TJ, Brochetti A, Kilbane MJ, Brose SW, McDaniel J. The Feasibility of Blood Flow Restriction Exercise in Patients With Incomplete Spinal Cord Injury. PM and R. 2018;10(12):1368-79. doi: 10.1016/j.pmrj.2018.05.013.
1537	Embase	Steinbrecher O, Eichinger S, Sinkovec H, Eischer L, Traby L, Kammer M, et al. Risk of venous thromboembolism during rehabilitation of patients with spinal cord injury. Hamostaseologie. 2018;38:A18. doi: 10.1055/s00034925.
1538	Embase	Stember D, Staudinger R. Posterior spinal cord infarction in a patient with moderate degenerative cervical spondylosis. Neurology. 2018;90(15).
1539	Embase	Stillman MD, Williams SR. Response to La Fountaine et al. Spinal Cord. 2018;56(11):1110. doi: 10.1038/s41393-018-0201-0.
1540	Embase	Stillman MD, Williams SR. Response to La Fountaine et al. Spinal Cord. 2018;56(11):1110. doi: 10.1038/s41393-018-0201-0.
[truncated: 3,817 more rows]

## Sheet: Exlusion studies
No.	Studies	Reason for exclusion
[truncated: 17 more rows]
